# Supplementary material for: PTPA Governs Stress-Responsive Differentiation and Metabolic Homeostasis in Toxoplasma gondii
Source: Cells. 2025 Jun 3;14(11):835. doi: 10.3390/cells14110835 (PMC12155429; doi:10.3390/cells14110835)
Supplement: Supplementary file 1 [file cells-14-00835-s001.zip]

Archive with 2 entries (2 files):
- Table S1 The primers used in this study.pdf
- Table S2 Proteomic data.xlsx
