# Supplementary material for: PTPA Governs Stress-Responsive Differentiation and Metabolic Homeostasis in Toxoplasma gondii
Source: Cells. 2025 Jun 3;14(11):835. doi: 10.3390/cells14110835 (PMC12155429; doi:10.3390/cells14110835)
Supplement: Supplementary file 1 [file cells-14-00835-s001.zip › Table S2 Proteomic data.xlsx]

## Sheet: Tachyzoite(+IAA vs -IAA)
ID	FC	pVal
TGME49_266335	100.7	1.23e-07
TGME49_266340	89.42	2.11e-06
TGME49_278340	42.46	2.09e-08
TGME49_237800	28.75	8.57e-07
TGME49_207005	23.33	9.05e-08
TGME49_207015	23.19	5.73e-06
TGME49_238530	21.32	1.38e-06
TGME49_210095	20.62	1.07e-06
TGME49_217410	19.49	6.03e-05
TGME49_243940	19.03	1.22e-06
TGME49_294400	17.92	2.4e-07
TGME49_500039	17.82	5.9e-08
TGME49_278370	17.23	2.69e-08
TGME49_315400	16.09	1.17e-05
TGME49_238520	16.08	2.71e-05
TGME49_238440	15.25	1.22e-06
TGME49_295440	14.97	2.18e-05
TGME49_320250	14.17	2.3e-05
TGME49_321710	13.42	0.0001719
TGME49_232400	13.18	1.25e-07
TGME49_207010	13.06	3.36e-06
TGME49_273980	12.12	7.6e-06
TGME49_212410	11.97	2.78e-06
TGME49_244450	11.81	3.11e-05
TGME49_241310	11.54	0.0002365
TGME49_320230	11.44	2.79e-07
TGME49_235010	11.41	4.15e-06
TGME49_238850	10.93	7.43e-06
TGME49_321700	10.11	9.58e-07
TGME49_300130	10.05	7.47e-06
TGME49_277240	9.983	5.94e-06
TGME49_297090	9.163	4.78e-05
TGME49_202580	8.973	1.19e-05
TGME49_314250	8.964	2.21e-05
TGME49_293500	8.929	4.55e-05
TGME49_222370	8.873	1.16e-05
TGME49_287040	8.813	3.94e-07
TGME49_294410	8.566	1e-05
TGME49_226450	8.498	9.08e-06
TGME49_500115	8.259	1.45e-06
TGME49_286000	7.726	3.39e-07
TGME49_268880	7.626	1.36e-06
TGME49_286020	7.531	4.57e-07
TGME49_306500	7.508	1.82e-05
TGME49_209985	7.449	7.49e-08
TGME49_254330	7.324	2.76e-05
TGME49_318525	7.189	2.29e-09
TGME49_249510	6.853	0.0001674
TGME49_255460	6.771	1.43e-05
TGME49_276920	6.753	5.32e-06
TGME49_276980	6.746	0.0001053
TGME49_224760	6.644	9.24e-07
TGME49_246070	6.599	3.64e-06
TGME49_251958	6.507	0.003697
TGME49_297910	6.4	1.41e-05
TGME49_281675	6.395	0.000154
TGME49_500401	6.206	0.0006578
TGME49_209920	6.126	5.63e-07
TGME49_301690	6.103	9.79e-07
TGME49_243190	5.937	1.84e-07
TGME49_201180	5.903	5.93e-07
TGME49_320170	5.853	1.51e-06
TGME49_285860	5.55	1.54e-07
TGME49_303450	5.262	7.31e-06
TGME49_315410	5.232	2.94e-06
TGME49_318675	5.218	0.0001754
TGME49_209755	5.182	4.94e-06
TGME49_320200	5.181	8.44e-07
TGME49_275380	5.125	2.36e-06
TGME49_214430	5.068	0.0001547
TGME49_286010	5.033	2.05e-06
TGME49_211910	5.029	0.001528
TGME49_301150	5.023	2.5e-06
TGME49_215320	4.993	0.0004007
TGME49_234930	4.935	3.12e-07
TGME49_203685	4.921	0.0002251
TGME49_202930	4.854	7.25e-06
TGME49_205210	4.837	8.46e-05
TGME49_241710	4.818	0.0003196
TGME49_203688	4.742	0.0005944
TGME49_254060	4.739	2.85e-05
TGME49_273110	4.658	3.24e-07
TGME49_203770	4.637	0.0001177
TGME49_236290	4.556	0.0009605
TGME49_251962	4.533	0.001414
TGME49_224770	4.491	5.96e-07
TGME49_270670	4.472	4.22e-05
TGME49_317705	4.47	1.57e-05
TGME49_240930	4.421	0.0009752
TGME49_215680	4.414	0.000811
TGME49_275850	4.409	0.0001315
TGME49_210787	4.373	0.001676
TGME49_500119	4.305	7.77e-05
TGME49_208850	4.273	1.27e-05
TGME49_224750	4.219	0.0002439
TGME49_311490	4.21	0.0004153
TGME49_207160	4.105	0.0003766
TGME49_240390	4.066	0.002874
TGME49_254890	4.055	9.76e-06
TGME49_255730	4.041	0.001791
TGME49_280810	4.01	0.01217
TGME49_241610	3.998	2.45e-05
TGME49_223550	3.975	2.25e-07
TGME49_214420	3.97	0.003143
TGME49_308093	3.959	1.64e-07
TGME49_306455	3.954	0.0001614
TGME49_319890	3.952	3.88e-05
TGME49_258810	3.901	0.008135
TGME49_272190	3.901	0.0001643
TGME49_232475	3.856	0.001402
TGME49_208770	3.83	0.0629
TGME49_267130	3.807	9.41e-07
TGME49_231990	3.756	2.41e-05
TGME49_202050	3.755	0.0003248
TGME49_252070	3.729	0.000874
TGME49_321480	3.708	1.82e-07
TGME49_217400	3.702	2.33e-08
TGME49_208980	3.674	7.96e-05
TGME49_313660	3.66	0.0001466
TGME49_221340	3.625	0.006872
TGME49_319090	3.624	0.0002096
TGME49_273120	3.615	6.19e-07
TGME49_268000	3.591	0.0004899
TGME49_257970	3.58	0.0003085
TGME49_500300	3.45	0.0001483
TGME49_239270	3.442	0.0004175
TGME49_311780	3.426	5.61e-05
TGME49_236400	3.422	4.09e-05
TGME49_301180	3.394	4.35e-05
TGME49_313900	3.357	0.01105
TGME49_242110	3.343	7.14e-06
TGME49_500107	3.33	0.0001003
TGME49_306230	3.322	9.86e-06
TGME49_315740	3.32	4.91e-07
TGME49_500171	3.293	4.89e-05
TGME49_259250	3.277	0.001372
TGME49_204500	3.273	7.21e-05
TGME49_207140	3.259	9.26e-05
TGME49_319360	3.258	7.58e-05
TGME49_288050	3.249	0.002219
TGME49_239020	3.244	7.97e-06
TGME49_241305	3.232	0.0001583
TGME49_500272	3.191	0.000742
TGME49_233610	3.164	0.0004392
TGME49_314550	3.164	0.0003812
TGME49_239090	3.155	5.61e-06
TGME49_315910	3.149	9.07e-05
TGME49_264150	3.148	9.27e-05
TGME49_500432	3.146	0.02703
TGME49_220330	3.092	2e-05
TGME49_208450	3.09	0.003699
TGME49_301160	3.071	9.56e-07
TGME49_307580	3.066	0.0331
TGME49_215550	3.057	0.0001962
TGME49_258550	3.035	4.93e-07
TGME49_320180	3.018	5.94e-07
TGME49_278240	2.987	0.003369
TGME49_286740	2.957	2.46e-05
TGME49_234370	2.956	3.74e-05
TGME49_227050	2.951	6.2e-06
TGME49_500152	2.899	0.005395
TGME49_309770	2.891	0.001686
TGME49_228780	2.885	0.01811
TGME49_285170	2.884	9.39e-05
TGME49_200130	2.846	0.0001254
TGME49_311790	2.827	0.03196
TGME49_239810	2.823	0.1974
TGME49_308950	2.822	0.0001332
TGME49_254340	2.781	2.39e-05
TGME49_329000	2.774	5.79e-05
TGME49_297850	2.734	0.00029
TGME49_204000	2.721	0.00497
TGME49_217420	2.718	0.00037
TGME49_219660	2.694	0.003516
TGME49_253400	2.691	3.92e-06
TGME49_500069	2.684	7.75e-05
TGME49_272530	2.682	0.001945
TGME49_200700	2.661	0.001727
TGME49_301350	2.657	0.002877
TGME49_266150	2.649	0.0001335
TGME49_318880	2.617	8.25e-05
TGME49_311180	2.614	0.002399
TGME49_500229	2.591	4.29e-06
TGME49_278090	2.582	0.002275
TGME49_236010	2.578	6.44e-05
TGME49_310520	2.552	0.001335
TGME49_300230	2.549	0.007157
TGME49_301480	2.543	3.53e-07
TGME49_295740	2.541	0.0009488
TGME49_205480	2.539	0.00175
TGME49_203740	2.538	2.61e-05
TGME49_232040	2.518	0.002178
TGME49_289610	2.513	0.0003548
TGME49_301170	2.51	1.98e-05
TGME49_318170	2.51	0.0001202
TGME49_291630	2.505	3.58e-05
TGME49_500425	2.497	0.0001495
TGME49_261400	2.488	5.46e-08
TGME49_215280	2.478	1.71e-06
TGME49_260190	2.472	1.16e-06
TGME49_263170	2.468	4.34e-05
TGME49_294902	2.461	0.0007492
TGME49_208710	2.454	0.0001435
TGME49_297220	2.449	8.55e-05
TGME49_293420	2.447	0.0003943
TGME49_252870	2.434	0.0003959
TGME49_282200	2.427	0.001476
TGME49_277230	2.415	0.01443
TGME49_208730	2.395	1.48e-05
TGME49_286680	2.39	0.0002155
TGME49_500419	2.39	0.002754
TGME49_235560	2.375	0.0004739
TGME49_281590	2.37	0.001318
TGME49_207920	2.368	0.0002498
TGME49_211695	2.366	0.001159
TGME49_500120	2.365	0.001939
TGME49_298960	2.356	0.003185
TGME49_500203	2.353	8.43e-05
TGME49_293390	2.34	7.29e-07
TGME49_282000	2.334	1.09e-05
TGME49_500056	2.33	0.0008694
TGME49_297710	2.319	0.0005388
TGME49_306890	2.316	2.83e-06
TGME49_240670	2.311	1.03e-05
TGME49_211270	2.309	0.002169
TGME49_244180	2.309	0.000395
TGME49_309990	2.308	0.0006052
TGME49_242240	2.304	0.0002754
TGME49_256800	2.303	5.03e-05
TGME49_208430	2.297	6.84e-05
TGME49_500121	2.279	0.001133
TGME49_314570	2.275	0.004335
TGME49_201210	2.271	0.0002363
TGME49_297920	2.261	0.000182
TGME49_214760	2.253	8.36e-06
TGME49_300048	2.243	7.67e-05
TGME49_307260	2.241	0.023
TGME49_261970	2.234	0.0004613
TGME49_253030	2.221	2.08e-05
TGME49_294820	2.221	0.0004494
TGME49_263110	2.203	0.0005862
TGME49_280570	2.203	6.62e-05
TGME49_260870	2.198	0.0001619
TGME49_278080	2.178	0.005286
TGME49_257780	2.167	0.003575
TGME49_319710	2.164	0.0001653
TGME49_207200	2.159	0.08487
TGME49_222930	2.159	0.01066
TGME49_268970	2.156	0.0001065
TGME49_258480	2.155	1.15e-06
TGME49_290000	2.145	0.0002159
TGME49_292260	2.14	0.0003079
TGME49_305635	2.137	0.00204
TGME49_285180	2.125	1.7e-05
TGME49_262560	2.122	6.27e-06
TGME49_304750	2.119	0.01552
TGME49_234950	2.117	5.57e-05
TGME49_207210	2.115	0.0241
TGME49_255910	2.114	1.02e-05
TGME49_275470	2.114	6.87e-06
TGME49_278760	2.109	0.02228
TGME49_219240	2.107	0.00139
TGME49_223560	2.107	0.0006162
TGME49_294970	2.09	1.78e-06
TGME49_320190	2.085	5.34e-07
TGME49_273550	2.081	0.001568
TGME49_322010	2.08	3.16e-07
TGME49_278100	2.061	4.01e-05
TGME49_294980	2.057	1.46e-05
TGME49_267470	2.054	0.0002676
TGME49_279350	2.054	0.02477
TGME49_500289	2.052	7.7e-06
TGME49_264660	2.051	3.42e-07
TGME49_310060	2.045	6.38e-05
TGME49_307820	2.04	1.31e-05
TGME49_220290	2.031	0.008586
TGME49_300052	2.029	0.002636
TGME49_237880	2.027	2.35e-05
TGME49_232270	2.025	2.45e-07
TGME49_263550	2.025	0.001014
TGME49_245590	2.02	0.0008199
TGME49_267340	2.02	0.001888
TGME49_309090	2.018	0.5191
TGME49_213069	2.013	0.002215
TGME49_234380	2.013	9.6e-07
TGME49_305930	2.009	0.0001485
TGME49_211860	2.007	5.77e-05
TGME49_270570	2.007	0.1448
TGME49_258200	2.003	1.73e-06
TGME49_288560	2.002	0.003481
TGME49_312330	2.002	0.1338
TGME49_202960	1.995	0.0001839
TGME49_260620	1.995	0.1067
TGME49_310240	1.982	0.009211
TGME49_247540	1.975	0.0001592
TGME49_294190	1.972	0.0001493
TGME49_313440	1.971	4.16e-05
TGME49_261690	1.965	1.23e-06
TGME49_299220	1.965	0.09635
TGME49_259830	1.964	1.84e-05
TGME49_281930	1.959	2.14e-06
TGME49_274090	1.956	0.002518
TGME49_240780	1.954	0.002792
TGME49_214320	1.949	2.48e-05
TGME49_230705	1.949	9.89e-07
TGME49_300055	1.949	0.01679
TGME49_213067	1.948	1.21e-05
TGME49_228110	1.946	0.2198
TGME49_208360	1.933	3.18e-05
TGME49_500386	1.93	0.0001071
TGME49_315820	1.929	0.0005494
TGME49_297160	1.926	0.0003899
TGME49_249470	1.924	0.002308
TGME49_293790	1.924	0.002633
TGME49_202010	1.916	2.55e-05
TGME49_500308	1.916	5.36e-05
TGME49_277770	1.908	0.01262
TGME49_213520	1.906	1.92e-06
TGME49_252480	1.906	3.85e-05
TGME49_207040	1.905	7.51e-05
TGME49_283580	1.905	7.44e-05
TGME49_215910	1.902	4.01e-08
TGME49_294330	1.9	1.66e-06
TGME49_222910	1.895	8.48e-06
TGME49_212930	1.894	3.89e-05
TGME49_217470	1.893	0.006664
TGME49_247740	1.889	0.0009438
TGME49_320270	1.885	0.0004372
TGME49_251950	1.884	0.0001077
TGME49_250890	1.882	0.0003575
TGME49_249000	1.879	3.16e-06
TGME49_209680	1.878	1.2e-05
TGME49_321470	1.872	0.01505
TGME49_297465	1.87	0.000517
TGME49_239600	1.868	0.0008227
TGME49_230910	1.866	1.16e-05
TGME49_210450	1.864	5.72e-05
TGME49_216070	1.864	3.51e-05
TGME49_266840	1.863	9.15e-05
TGME49_272230	1.862	2.15e-05
TGME49_500205	1.862	0.0001968
TGME49_301140	1.859	0.0008474
TGME49_266410	1.855	0.0001149
TGME49_308980	1.855	0.01735
TGME49_297150	1.854	1.11e-07
TGME49_234980	1.853	0.0002705
TGME49_295370	1.85	3.83e-05
TGME49_233490	1.849	0.000632
TGME49_268790	1.846	0.0002379
TGME49_291040	1.842	0.08759
TGME49_213880	1.841	0.0002002
TGME49_208830	1.837	2.54e-06
TGME49_273400	1.837	0.000858
TGME49_247790	1.835	0.01455
TGME49_225500	1.834	0.0007021
TGME49_205390	1.83	0.001167
TGME49_206470	1.825	8.4e-07
TGME49_232100	1.825	0.0001681
TGME49_259130	1.824	0.1516
TGME49_266940	1.823	0.02168
TGME49_212710	1.822	0.008689
TGME49_211090	1.82	4.77e-05
TGME49_216660	1.82	2.13e-06
TGME49_319640	1.817	5.28e-08
TGME49_281440	1.814	3.17e-06
TGME49_213810	1.813	0.00166
TGME49_500337	1.813	0.001244
TGME49_209190	1.812	2.63e-06
TGME49_270050	1.811	0.0003033
TGME49_273630	1.811	0.003039
TGME49_210750	1.81	6.89e-05
TGME49_273130	1.806	3.13e-06
TGME49_233870	1.801	5.98e-06
TGME49_299900	1.801	0.003102
TGME49_212920	1.793	0.002402
TGME49_222310	1.791	0.001174
TGME49_288685	1.789	3.81e-06
TGME49_207800	1.788	0.0001229
TGME49_500214	1.787	0.01059
TGME49_260340	1.786	0.001886
TGME49_200440	1.781	0.001155
TGME49_210370	1.78	0.000583
TGME49_238995	1.779	0.0001701
TGME49_294600	1.775	0.02301
TGME49_209820	1.774	0.003246
TGME49_212100	1.774	0.004972
TGME49_307800	1.771	0.01958
TGME49_244060	1.77	0.03182
TGME49_265220	1.77	1.15e-05
TGME49_216770	1.766	0.001983
TGME49_213050	1.765	3.47e-05
TGME49_248260	1.765	0.004927
TGME49_269690	1.764	1.38e-07
TGME49_262380	1.763	9.3e-05
TGME49_265470	1.762	5.91e-05
TGME49_207130	1.76	0.001477
TGME49_244270	1.76	0.0009372
TGME49_319590	1.76	0.003307
TGME49_252360	1.759	6.39e-05
TGME49_222210	1.758	8.52e-06
TGME49_257440	1.755	2.27e-05
TGME49_216055	1.753	0.001838
TGME49_236000	1.753	0.05406
TGME49_295650	1.752	1.91e-05
TGME49_291600	1.75	1.04e-07
TGME49_238200	1.749	0.0001089
TGME49_263220	1.749	1.55e-05
TGME49_201130	1.747	1.41e-05
TGME49_229420	1.746	0.0006383
TGME49_500110	1.743	0.01061
TGME49_278740	1.742	4.03e-05
TGME49_286070	1.742	0.0004365
TGME49_202800	1.738	0.0006368
TGME49_231100	1.738	1.27e-05
TGME49_265170	1.738	9.01e-06
TGME49_276990	1.738	0.001444
TGME49_500163	1.738	0.01946
TGME49_233930	1.735	0.000189
TGME49_222400	1.734	6.41e-05
TGME49_254050	1.734	0.000959
TGME49_237470	1.73	0.0003558
TGME49_241240	1.73	3.78e-06
TGME49_204340	1.729	1.56e-05
TGME49_248990	1.725	6.42e-05
TGME49_210730	1.724	1.66e-05
TGME49_266680	1.724	0.002311
TGME49_321540	1.724	0.0004143
TGME49_268320	1.721	0.01975
TGME49_254410	1.719	0.0001752
TGME49_209020	1.717	0.0001612
TGME49_272370	1.717	9.93e-06
TGME49_272500	1.717	0.00168
TGME49_213480	1.714	0.0004288
TGME49_278720	1.714	4.26e-06
TGME49_242270	1.712	2.59e-05
TGME49_251540	1.712	4.1e-07
TGME49_316450	1.712	0.01104
TGME49_214910	1.709	0.002087
TGME49_253800	1.707	0.001846
TGME49_249540	1.706	0.006333
TGME49_315680	1.702	0.00317
TGME49_315230	1.701	0.001891
TGME49_301210	1.7	5.18e-07
TGME49_263400	1.697	0.01904
TGME49_288510	1.697	1.24e-05
TGME49_250950	1.696	1.5e-06
TGME49_275830	1.696	0.06872
TGME49_500142	1.695	0.06739
TGME49_255670	1.694	0.0002167
TGME49_213970	1.693	0.007947
TGME49_259970	1.691	8.51e-05
TGME49_278990	1.691	6.73e-06
TGME49_243490	1.69	3.26e-06
TGME49_267270	1.69	0.0005271
TGME49_293040	1.69	0.06157
TGME49_500174	1.69	1.82e-06
TGME49_220240	1.689	1.93e-07
TGME49_254610	1.683	0.003821
TGME49_244570	1.681	0.005371
TGME49_228160	1.68	0.02101
TGME49_244590	1.677	0.008409
TGME49_257730	1.677	8.58e-05
TGME49_275840	1.676	0.002204
TGME49_256810	1.675	0.02681
TGME49_267150	1.674	0.0002402
TGME49_290580	1.673	0.0001676
TGME49_294740	1.673	0.009683
TGME49_314240	1.673	0.08022
TGME49_251780	1.672	1.32e-06
TGME49_240550	1.67	1.03e-05
TGME49_266260	1.669	4.37e-05
TGME49_229220	1.668	0.0001868
TGME49_277560	1.667	0.0008566
TGME49_259530	1.665	0.001784
TGME49_278770	1.665	0.0001058
TGME49_208370	1.664	6.95e-07
TGME49_222090	1.662	0.006514
TGME49_267855	1.662	0.001022
TGME49_245432	1.66	0.003192
TGME49_227115	1.659	0.06339
TGME49_254800	1.656	6.93e-05
TGME49_269210	1.656	0.02279
TGME49_222390	1.655	0.002184
TGME49_250360	1.655	0.002836
TGME49_293350	1.655	1.58e-05
TGME49_209010	1.654	0.0004337
TGME49_221230	1.654	1.12e-05
TGME49_214310	1.653	0.04779
TGME49_266800	1.653	0.0008771
TGME49_240255	1.651	0.00221
TGME49_293240	1.65	0.01531
TGME49_295080	1.65	5.81e-05
TGME49_270700	1.649	0.0002566
TGME49_315980	1.646	0.0002502
TGME49_201630	1.645	4.52e-05
TGME49_239720	1.641	0.004707
TGME49_201260	1.638	0.01464
TGME49_310320	1.636	2.98e-05
TGME49_222070	1.631	0.0001814
TGME49_251390	1.631	0.04289
TGME49_259710	1.631	1.93e-05
TGME49_215590	1.625	4.78e-06
TGME49_247780	1.625	0.001176
TGME49_299070	1.624	6.9e-05
TGME49_245485	1.623	0.1777
TGME49_264225	1.623	0.1175
TGME49_273320	1.623	0.0007481
TGME49_223900	1.621	8.94e-05
TGME49_313770	1.621	1.94e-06
TGME49_270240	1.62	1.7e-05
TGME49_292170	1.62	0.09318
TGME49_301120	1.62	1.09e-08
TGME49_258230	1.619	0.0005708
TGME49_285680	1.619	0.001716
TGME49_209800	1.618	1.34e-05
TGME49_233890	1.618	2.28e-05
TGME49_315160	1.618	0.008764
TGME49_214300	1.617	0.005175
TGME49_216510	1.617	8.48e-05
TGME49_274100	1.617	0.000232
TGME49_319920	1.616	9.99e-06
TGME49_245710	1.615	0.000121
TGME49_270550	1.615	5.37e-06
TGME49_313140	1.615	3.66e-06
TGME49_305260	1.614	1.69e-05
TGME49_268685	1.613	0.05708
TGME49_313330	1.613	0.0002345
TGME49_500327	1.612	9.91e-06
TGME49_248840	1.611	0.0004234
TGME49_268650	1.609	2.17e-05
TGME49_269430	1.609	0.002175
TGME49_314030	1.608	0.0005412
TGME49_315770	1.608	1.29e-05
TGME49_314660	1.607	0.002304
TGME49_314422	1.606	0.0004455
TGME49_257800	1.605	0.001118
TGME49_500415	1.604	1.78e-06
TGME49_218470	1.603	0.04234
TGME49_244540	1.602	0.01625
TGME49_263690	1.599	6.86e-05
TGME49_219682	1.598	0.0004999
TGME49_500096	1.598	0.01494
TGME49_316600	1.597	0.007263
TGME49_240950	1.596	0.003386
TGME49_320720	1.595	0.01632
TGME49_262980	1.594	0.000109
TGME49_273290	1.592	0.0496
TGME49_240830	1.59	5.56e-05
TGME49_250115	1.59	0.000139
TGME49_273360	1.59	3e-05
TGME49_234430	1.588	0.0009625
TGME49_314020	1.588	1.85e-05
TGME49_216060	1.587	5.66e-05
TGME49_264730	1.587	0.0008212
TGME49_252990	1.586	0.01608
TGME49_207070	1.585	0.07854
TGME49_257700	1.585	0.1436
TGME49_263680	1.584	0.004406
TGME49_288830	1.584	1.55e-05
TGME49_251640	1.583	0.003444
TGME49_271110	1.583	0.000499
TGME49_268730	1.582	2.25e-05
TGME49_288320	1.582	0.008632
TGME49_262940	1.581	0.01514
TGME49_215250	1.58	0.004542
TGME49_224932	1.58	0.0001305
TGME49_500131	1.58	0.2661
TGME49_230610	1.578	0.004616
TGME49_310350	1.578	0.004213
TGME49_253510	1.577	0.06396
TGME49_262030	1.577	0.002659
TGME49_272490	1.577	0.000466
TGME49_305790	1.577	1.7e-05
TGME49_243990	1.574	6.73e-05
TGME49_293300	1.574	8.84e-05
TGME49_223150	1.573	0.0005599
TGME49_231880	1.572	0.08873
TGME49_282150	1.572	0.2309
TGME49_305455	1.572	0.01969
TGME49_202780	1.571	4.2e-05
TGME49_225290	1.571	0.005174
TGME49_238040	1.571	8.76e-07
TGME49_235880	1.57	9.45e-05
TGME49_221630	1.569	0.0002262
TGME49_278365	1.569	0.0007286
TGME49_226420	1.568	1.59e-05
TGME49_227870	1.568	0.0002291
TGME49_288500	1.568	1.61e-05
TGME49_297820	1.568	0.002798
TGME49_259050	1.567	0.0002129
TGME49_215370	1.566	0.003487
TGME49_320015	1.566	1.44e-06
TGME49_255170	1.565	0.01786
TGME49_318560	1.565	7.07e-05
TGME49_216275	1.564	0.0006331
TGME49_282210	1.564	0.002836
TGME49_213610	1.563	0.0001328
TGME49_215980	1.563	0.02673
TGME49_229740	1.563	0.000563
TGME49_252330	1.563	7.1e-06
TGME49_288450	1.563	0.001369
TGME49_211220	1.562	0.003576
TGME49_201830	1.561	0.06475
TGME49_221430	1.561	0.007817
TGME49_236510	1.56	0.0002256
TGME49_250910	1.56	0.02671
TGME49_206340	1.559	4.14e-05
TGME49_281910	1.557	4.62e-06
TGME49_213460	1.556	0.001405
TGME49_260520	1.556	1.55e-05
TGME49_220150	1.555	0.1456
TGME49_250900	1.555	0.0002423
TGME49_315630	1.555	0.007392
TGME49_318340	1.555	0.0471
TGME49_243680	1.554	0.001591
TGME49_243790	1.553	0.001008
TGME49_309240	1.551	0.0004307
TGME49_242720	1.55	0.0097
TGME49_218490	1.549	0.03285
TGME49_267740	1.549	0.000252
TGME49_249950	1.548	0.002372
TGME49_235402	1.547	0.004918
TGME49_286220	1.547	0.001089
TGME49_295380	1.547	2.66e-06
TGME49_225240	1.546	0.001455
TGME49_237840	1.546	0.005761
TGME49_245980	1.544	0.001044
TGME49_290600	1.543	5.9e-05
TGME49_292610	1.543	0.03627
TGME49_320460	1.543	2.92e-06
TGME49_232080	1.541	3.25e-07
TGME49_216680	1.539	4.8e-05
TGME49_297170	1.538	0.001794
TGME49_284660	1.537	0.09836
TGME49_290840	1.537	6.93e-05
TGME49_300010	1.537	0.001321
TGME49_215920	1.536	0.00458
TGME49_264870	1.536	1.46e-05
TGME49_208450	1.535	0.0001201
TGME49_244530	1.535	0.0003561
TGME49_279340	1.535	0.001168
TGME49_259610	1.534	0.003624
TGME49_231400	1.533	0.002723
TGME49_263290	1.533	5.07e-05
TGME49_310000	1.532	1.95e-05
TGME49_220132	1.53	0.008574
TGME49_247550	1.529	1.61e-05
TGME49_319620	1.529	0.0008138
TGME49_268780	1.528	0.0003317
TGME49_288620	1.528	0.01763
TGME49_202940	1.527	0.002056
TGME49_214920	1.527	7.59e-05
TGME49_294812	1.526	0.0123
TGME49_261475	1.525	0.005207
TGME49_312050	1.525	3.73e-07
TGME49_203520	1.524	0.04065
TGME49_205100	1.523	0.003364
TGME49_219750	1.523	0.000145
TGME49_244260	1.523	0.001734
TGME49_313970	1.523	7.72e-05
TGME49_220100	1.521	9.67e-07
TGME49_316330	1.521	1.07e-05
TGME49_224310	1.52	9.38e-05
TGME49_225250	1.519	0.01328
TGME49_212300	1.518	2.34e-05
TGME49_262400	1.518	5.9e-05
TGME49_221640	1.516	0.0002113
TGME49_225160	1.516	3.01e-05
TGME49_221440	1.514	0.009558
TGME49_301130	1.514	0.001047
TGME49_289960	1.513	0.00114
TGME49_257480	1.512	5.29e-06
TGME49_263323	1.512	0.0009367
TGME49_315958	1.512	0.0591
TGME49_246530	1.511	0.001733
TGME49_202160	1.51	7.54e-05
TGME49_219550	1.51	0.000167
TGME49_255390	1.51	5.19e-06
TGME49_219730	1.509	0.0003398
TGME49_267820	1.509	0.2145
TGME49_227780	1.508	0.0001488
TGME49_298030	1.508	5.11e-05
TGME49_200385	1.507	0.0003555
TGME49_205300	1.507	0.001854
TGME49_262060	1.507	4.51e-05
TGME49_281430	1.507	0.005212
TGME49_287230	1.507	0.006657
TGME49_304670	1.506	0.0007077
TGME49_289180	1.505	0.0007931
TGME49_202220	1.503	1.52e-06
TGME49_215660	1.502	0.01598
TGME49_297840	1.502	0.002157
TGME49_304660	1.502	8.81e-05
TGME49_207750	1.5	0.001137
TGME49_224730	1.499	0.001759
TGME49_281370	1.499	0.002159
TGME49_293760	1.499	0.0002602
TGME49_213670	1.498	5.15e-05
TGME49_264000	1.497	5.2e-05
TGME49_244630	1.496	0.0007926
TGME49_285750	1.495	3.85e-05
TGME49_316140	1.495	1.22e-05
TGME49_209540	1.494	0.009586
TGME49_230840	1.493	0.05813
TGME49_263270	1.493	4.14e-05
TGME49_222170	1.492	7.82e-05
TGME49_289780	1.492	3.89e-05
TGME49_297130	1.491	0.004522
TGME49_315930	1.491	0.004093
TGME49_207120	1.49	0.0002859
TGME49_215360	1.489	0.0004896
TGME49_225820	1.489	0.009049
TGME49_265830	1.489	0.0001141
TGME49_285840	1.489	9.75e-05
TGME49_266850	1.488	0.003646
TGME49_321370	1.488	0.002794
TGME49_267330	1.486	8.1e-05
TGME49_500053	1.486	0.003731
TGME49_233030	1.485	4.21e-05
TGME49_259070	1.485	0.04028
TGME49_309752	1.485	1.12e-06
TGME49_240740	1.484	0.0001757
TGME49_230070	1.483	0.0006064
TGME49_223485	1.482	0.0002921
TGME49_230480	1.482	0.002767
TGME49_231150	1.482	2.06e-05
TGME49_286640	1.482	0.03063
TGME49_239490	1.481	1.66e-05
TGME49_291590	1.479	0.0002445
TGME49_294050	1.479	0.002737
TGME49_202720	1.478	0.002492
TGME49_225710	1.478	4.42e-05
TGME49_223570	1.477	0.01177
TGME49_243950	1.477	1.65e-05
TGME49_202180	1.476	0.05574
TGME49_214790	1.476	9.38e-06
TGME49_215010	1.476	2.55e-05
TGME49_220940	1.476	0.05378
TGME49_221700	1.476	0.003347
TGME49_232090	1.476	0.0001277
TGME49_267370	1.476	4.82e-05
TGME49_202240	1.475	0.01935
TGME49_214900	1.475	0.006041
TGME49_248130	1.475	0.0008379
TGME49_201220	1.474	0.0007295
TGME49_271170	1.473	0.1331
TGME49_233100	1.472	1.35e-05
TGME49_258940	1.472	0.006605
TGME49_265040	1.472	0.06355
TGME49_230100	1.471	5.32e-05
TGME49_260020	1.47	0.002661
TGME49_271820	1.47	6.65e-07
TGME49_218280	1.468	1.58e-05
TGME49_292035	1.468	0.005843
TGME49_252630	1.467	0.0003555
TGME49_214530	1.465	0.001699
TGME49_281520	1.464	0.0006436
TGME49_284780	1.464	6.85e-05
TGME49_228760	1.463	0.001382
TGME49_231350	1.461	0.0001055
TGME49_286650	1.461	0.0002368
TGME49_288990	1.461	0.0002454
TGME49_210490	1.46	0.009335
TGME49_216620	1.46	8.86e-07
TGME49_270910	1.46	5.03e-05
TGME49_314400	1.46	0.004586
TGME49_295760	1.458	0.0004888
TGME49_207620	1.456	1.86e-05
TGME49_250040	1.456	0.006202
TGME49_245600	1.455	0.03623
TGME49_300350	1.455	0.001297
TGME49_233735	1.454	0.0005524
TGME49_297520	1.454	5.08e-05
TGME49_215710	1.453	0.001085
TGME49_296950	1.453	3.9e-05
TGME49_309010	1.453	7.65e-05
TGME49_309760	1.453	1.36e-05
TGME49_231870	1.45	0.007476
TGME49_260430	1.449	0.001745
TGME49_280440	1.449	0.002277
TGME49_311230	1.449	1.88e-07
TGME49_218770	1.448	0.003973
TGME49_252500	1.448	0.0005279
TGME49_255715	1.448	0.0008881
TGME49_270920	1.447	0.0001582
TGME49_227010	1.446	0.03417
TGME49_293330	1.446	0.0009129
TGME49_214410	1.445	0.0004442
TGME49_278170	1.445	0.0009964
TGME49_320480	1.445	5.97e-05
TGME49_222180	1.444	0.03616
TGME49_239440	1.444	2.81e-05
TGME49_254380	1.444	0.006603
TGME49_297210	1.444	0.0001653
TGME49_300240	1.444	0.0002206
TGME49_289540	1.443	3.41e-06
TGME49_295910	1.443	0.01029
TGME49_217688	1.442	0.001727
TGME49_239080	1.442	0.003229
TGME49_271240	1.442	0.004143
TGME49_278890	1.442	8.94e-05
TGME49_289350	1.442	0.0001658
TGME49_204370	1.441	0.004713
TGME49_235398	1.441	0.001588
TGME49_273920	1.441	0.001468
TGME49_202550	1.439	2.03e-05
TGME49_205030	1.439	0.05565
TGME49_273380	1.439	6.48e-05
TGME49_227140	1.438	0.003826
TGME49_500225	1.438	2.85e-05
TGME49_286260	1.437	0.0002245
TGME49_290900	1.437	0.0008444
TGME49_294920	1.437	0.0004095
TGME49_307980	1.437	0.004701
TGME49_258020	1.436	0.07711
TGME49_247400	1.435	4.38e-05
TGME49_263530	1.435	0.0001184
TGME49_297400	1.435	0.002003
TGME49_211300	1.434	0.0002256
TGME49_214770	1.434	0.0001865
TGME49_248140	1.433	0.007951
TGME49_298630	1.433	2.86e-06
TGME49_283590	1.432	0.0003897
TGME49_271760	1.431	5.28e-05
TGME49_256090	1.429	3.72e-05
TGME49_310260	1.429	0.2465
TGME49_217680	1.428	2.68e-07
TGME49_261030	1.428	0.0003179
TGME49_314710	1.428	0.00194
TGME49_267560	1.427	8.04e-05
TGME49_311210	1.427	2.65e-05
TGME49_223910	1.426	0.0002807
TGME49_286150	1.426	0.2015
TGME49_223500	1.425	0.002524
TGME49_247290	1.424	0.002528
TGME49_313700	1.424	0.0006242
TGME49_225490	1.423	0.01074
TGME49_227830	1.423	0.0005083
TGME49_290678	1.423	0.0003245
TGME49_245610	1.422	0.0003657
TGME49_273930	1.422	0.0005915
TGME49_292920	1.422	0.0001453
TGME49_320690	1.422	0.000145
TGME49_500307	1.422	0.002682
TGME49_224820	1.421	0.01619
TGME49_219130	1.42	0.0004163
TGME49_252380	1.42	0.0007949
TGME49_269000	1.42	0.0001386
TGME49_214190	1.419	0.001924
TGME49_258630	1.419	0.002974
TGME49_250740	1.418	0.002157
TGME49_232320	1.417	0.1091
TGME49_260170	1.417	0.0005947
TGME49_263280	1.417	0.0002966
TGME49_274060	1.417	0.0001873
TGME49_217020	1.416	0.0005445
TGME49_272520	1.416	0.0004087
TGME49_297320	1.416	0.4357
TGME49_202630	1.415	7.07e-06
TGME49_212725	1.415	0.0004956
TGME49_282170	1.415	1.38e-05
TGME49_286720	1.415	2.65e-06
TGME49_204390	1.414	0.01244
TGME49_227910	1.413	0.00612
TGME49_205360	1.412	9.94e-05
TGME49_291350	1.412	0.0003322
TGME49_308840	1.412	0.0004206
TGME49_321340	1.412	0.002026
TGME49_292270	1.411	0.01099
TGME49_210230	1.41	0.02346
TGME49_217850	1.409	0.0001988
TGME49_249570	1.409	0.1807
TGME49_280730	1.409	0.003081
TGME49_226730	1.408	1.55e-05
TGME49_252270	1.408	0.01376
TGME49_257340	1.408	0.000671
TGME49_260990	1.408	0.003275
TGME49_309420	1.408	0.03838
TGME49_310200	1.408	0.03235
TGME49_258360	1.407	2.23e-05
TGME49_268910	1.407	0.01325
TGME49_244350	1.406	8.01e-05
TGME49_227948	1.405	2.08e-06
TGME49_237870	1.405	0.0005806
TGME49_239050	1.405	0.00509
TGME49_275440	1.405	0.0005426
TGME49_316250	1.405	3.31e-05
TGME49_201120	1.404	0.009631
TGME49_223800	1.404	0.0003309
TGME49_266090	1.404	2.3e-05
TGME49_293310	1.404	0.00169
TGME49_216530	1.403	0.0001932
TGME49_266810	1.403	0.000172
TGME49_225780	1.402	0.001737
TGME49_230050	1.402	0.001127
TGME49_207170	1.4	0.001125
TGME49_305470	1.4	0.006719
TGME49_316230	1.4	0.0006979
TGME49_203620	1.399	0.0002844
TGME49_207760	1.399	0.0003303
TGME49_230170	1.399	0.01385
TGME49_230820	1.399	0.01106
TGME49_267980	1.399	9.05e-06
TGME49_202250	1.398	0.001944
TGME49_215160	1.398	7.97e-06
TGME49_224840	1.398	8.65e-05
TGME49_242820	1.398	0.009574
TGME49_293190	1.398	7.61e-05
TGME49_314850	1.398	0.0003652
TGME49_207830	1.397	0.0001253
TGME49_236250	1.397	0.0003383
TGME49_270840	1.397	5.25e-06
TGME49_314415	1.397	0.003194
TGME49_214800	1.396	0.0004566
TGME49_234420	1.396	9.73e-05
TGME49_223270	1.395	0.003765
TGME49_225550	1.395	6.56e-07
TGME49_235730	1.395	0.000637
TGME49_236820	1.395	0.004856
TGME49_247420	1.395	0.3048
TGME49_254470	1.395	8.72e-06
TGME49_272695	1.395	0.0005676
TGME49_301216	1.395	0.08795
TGME49_310500	1.395	0.005175
TGME49_214150	1.394	2.66e-05
TGME49_222200	1.394	0.001931
TGME49_225380	1.394	0.0009771
TGME49_233200	1.394	0.0002932
TGME49_273885	1.394	0.0001022
TGME49_500141	1.394	0.004208
TGME49_290980	1.393	0.0002135
TGME49_304470	1.393	4.46e-05
TGME49_234580	1.392	0.1248
TGME49_500354	1.392	0.00604
TGME49_208420	1.391	0.008339
TGME49_213310	1.391	0.0001142
TGME49_258110	1.391	0.0007586
TGME49_263740	1.391	0.0007727
TGME49_202810	1.39	0.002224
TGME49_257520	1.39	0.0005242
TGME49_314042	1.39	0.000541
TGME49_291020	1.389	0.2896
TGME49_312220	1.389	0.0007113
TGME49_315320	1.389	7.52e-05
TGME49_226790	1.388	0.02313
TGME49_249170	1.388	3.32e-05
TGME49_224990	1.387	5.2e-05
TGME49_266500	1.386	0.004221
TGME49_275640	1.385	0.1139
TGME49_285780	1.385	0.09708
TGME49_232010	1.384	0.02671
TGME49_265360	1.384	0.0003574
TGME49_272380	1.384	1.86e-05
TGME49_273100	1.384	0.008542
TGME49_285500	1.384	6.38e-05
TGME49_200010	1.383	0.1664
TGME49_223000	1.383	0.01421
TGME49_259115	1.383	0.006271
TGME49_318290	1.383	0.0004348
TGME49_318750	1.383	0.002757
TGME49_500284	1.383	1.3e-05
TGME49_202420	1.381	0.0001383
TGME49_206630	1.381	0.01839
TGME49_228060	1.381	0.01543
TGME49_258180	1.381	0.004151
TGME49_223510	1.38	0.000108
TGME49_233430	1.38	0.0008433
TGME49_269920	1.38	6.56e-05
TGME49_210380	1.378	4.37e-05
TGME49_236200	1.378	0.01958
TGME49_310530	1.378	0.03086
TGME49_200240	1.377	8.04e-05
TGME49_233460	1.377	0.0005088
TGME49_270320	1.377	6.43e-06
TGME49_500125	1.377	1.79e-05
TGME49_297900	1.376	3.82e-05
TGME49_261620	1.375	0.01224
TGME49_313570	1.375	0.001408
TGME49_218590	1.374	4.08e-06
TGME49_231130	1.374	0.0004427
TGME49_309790	1.374	0.001653
TGME49_310210	1.374	0.001267
TGME49_249910	1.373	0.001808
TGME49_258650	1.373	0.0003407
TGME49_294690	1.373	0.0002117
TGME49_223750	1.372	0.3229
TGME49_236210	1.372	4.36e-06
TGME49_270070	1.372	8.17e-05
TGME49_292300	1.372	0.0006882
TGME49_310460	1.372	0.0002965
TGME49_251770	1.371	7.08e-05
TGME49_308810	1.371	3.38e-06
TGME49_311680	1.371	0.003218
TGME49_236140	1.37	0.0001648
TGME49_244550	1.369	0.000327
TGME49_299780	1.369	5.24e-06
TGME49_316240	1.368	0.0002554
TGME49_233170	1.367	0.1319
TGME49_290300	1.367	0.0006338
TGME49_310290	1.367	0.0001323
TGME49_319580	1.367	0.006211
TGME49_202350	1.366	0.0002104
TGME49_231360	1.366	0.1113
TGME49_252400	1.366	0.01797
TGME49_213910	1.364	0.0001184
TGME49_235680	1.364	5.06e-05
TGME49_270220	1.364	0.0006367
TGME49_277880	1.364	0.1694
TGME49_207460	1.363	0.0005236
TGME49_217030	1.363	0.01651
TGME49_228770	1.363	0.0008847
TGME49_236950	1.363	0.0004246
TGME49_242260	1.363	0.002085
TGME49_305310	1.362	0.01241
TGME49_321530	1.362	5.81e-05
TGME49_219810	1.361	7.1e-06
TGME49_301400	1.36	9.9e-05
TGME49_213680	1.359	0.007107
TGME49_217790	1.358	0.03573
TGME49_225540	1.358	0.0001769
TGME49_226072	1.358	0.0001055
TGME49_240080	1.358	0.01263
TGME49_304640	1.358	0.0003908
TGME49_293470	1.357	0.0001294
TGME49_316610	1.357	0.005663
TGME49_225720	1.356	0.07802
TGME49_225810	1.356	0.07538
TGME49_239510	1.355	0.01045
TGME49_301450	1.355	9.79e-05
TGME49_218358	1.354	7.43e-05
TGME49_229160	1.354	0.2467
TGME49_242460	1.354	0.002625
TGME49_257120	1.354	0.04454
TGME49_225980	1.353	0.05482
TGME49_277820	1.353	0.05531
TGME49_284040	1.353	0.06411
TGME49_203290	1.352	4.67e-05
TGME49_227790	1.352	1.51e-05
TGME49_301222	1.352	0.05123
TGME49_244200	1.351	2.48e-06
TGME49_274110	1.351	0.2248
TGME49_277690	1.351	0.01222
TGME49_300030	1.351	0.0004543
TGME49_248790	1.35	0.01334
TGME49_255890	1.35	0.0002612
TGME49_312430	1.35	0.002016
TGME49_244280	1.348	0.001406
TGME49_261750	1.348	0.0003875
TGME49_230190	1.347	0.0135
TGME49_258690	1.347	0.01006
TGME49_213600	1.346	0.04585
TGME49_239130	1.346	0.002248
TGME49_202680	1.345	3.61e-05
TGME49_218540	1.345	2.37e-05
TGME49_230490	1.344	0.001216
TGME49_297330	1.344	0.003505
TGME49_312390	1.344	0.00707
TGME49_321360	1.344	0.001546
TGME49_204380	1.343	0.001562
TGME49_214780	1.343	0.00018
TGME49_268260	1.343	0.0001426
TGME49_268890	1.343	2.92e-05
TGME49_262150	1.342	0.0001528
TGME49_313080	1.342	5.25e-05
TGME49_319500	1.342	0.0006611
TGME49_212260	1.341	4.34e-05
TGME49_259720	1.341	0.0003716
TGME49_279450	1.341	0.000157
TGME49_320490	1.341	2.54e-06
TGME49_271120	1.34	0.0003768
TGME49_200410	1.339	0.08531
TGME49_266140	1.338	8.11e-05
TGME49_267160	1.338	0.0009586
TGME49_219640	1.337	0.003581
TGME49_224490	1.337	0.02251
TGME49_226010	1.337	0.02978
TGME49_238130	1.337	0.02264
TGME49_306520	1.337	0.1754
TGME49_205570	1.336	0.0005372
TGME49_224060	1.336	2.44e-05
TGME49_225220	1.336	0.03397
TGME49_239748	1.336	0.01202
TGME49_262120	1.336	0.01964
TGME49_307610	1.336	0.001528
TGME49_216540	1.335	5.57e-05
TGME49_318550	1.335	0.001159
TGME49_500126	1.335	0.005087
TGME49_208790	1.334	6.01e-05
TGME49_249600	1.334	0.4103
TGME49_208300	1.333	0.002035
TGME49_210790	1.333	0.0003351
TGME49_237830	1.333	0.1248
TGME49_500062	1.333	0.004476
TGME49_222880	1.332	0.0007958
TGME49_255440	1.332	0.1036
TGME49_264970	1.332	0.0001274
TGME49_267700	1.332	0.002612
TGME49_202510	1.331	0.07193
TGME49_226090	1.331	0.006416
TGME49_263510	1.331	0.01158
TGME49_265500	1.331	0.001132
TGME49_271070	1.331	0.06899
TGME49_288245	1.331	0.002172
TGME49_288650	1.331	8.62e-06
TGME49_203990	1.33	0.001085
TGME49_203720	1.329	0.1849
TGME49_214080	1.329	2.69e-05
TGME49_246060	1.329	0.00386
TGME49_249990	1.329	9.33e-06
TGME49_281650	1.329	0.001447
TGME49_284580	1.329	0.005089
TGME49_310400	1.329	0.0001252
TGME49_213280	1.328	0.0001622
TGME49_217550	1.328	0.01231
TGME49_261660	1.328	0.006598
TGME49_286140	1.328	0.0506
TGME49_216020	1.327	4.55e-05
TGME49_255420	1.327	3e-06
TGME49_293050	1.327	0.0004043
TGME49_310300	1.327	3.22e-05
TGME49_314295	1.327	0.008514
TGME49_229630	1.326	0.0001967
TGME49_234220	1.326	1.51e-05
TGME49_249380	1.326	0.0005633
TGME49_295770	1.326	0.06153
TGME49_209700	1.325	0.002243
TGME49_227860	1.325	0.009452
TGME49_240570	1.325	0.0003122
TGME49_242020	1.325	0.0001912
TGME49_259200	1.325	0.001343
TGME49_293460	1.325	0.1317
TGME49_309910	1.325	0.003065
TGME49_310750	1.325	5.86e-05
TGME49_201110	1.324	0.01381
TGME49_223690	1.324	0.22
TGME49_232815	1.324	9.27e-05
TGME49_238100	1.324	0.0001873
TGME49_257500	1.324	0.0199
TGME49_270720	1.324	0.02374
TGME49_273830	1.324	0.03052
TGME49_305950	1.324	0.00681
TGME49_209550	1.323	0.1703
TGME49_242080	1.323	0.001001
TGME49_258130	1.323	8.49e-05
TGME49_290180	1.323	0.01543
TGME49_200250	1.322	0.000212
TGME49_320470	1.321	0.05129
TGME49_263840	1.32	0.00119
TGME49_310370	1.32	0.00447
TGME49_312100	1.32	0.0003039
TGME49_262080	1.319	0.3119
TGME49_205240	1.318	1.2e-05
TGME49_214620	1.318	0.001212
TGME49_260210	1.318	0.007199
TGME49_263560	1.318	0.0001027
TGME49_277070	1.318	0.01965
TGME49_201880	1.317	0.005186
TGME49_240860	1.317	0.0001841
TGME49_251630	1.317	0.0002381
TGME49_258350	1.317	0.02089
TGME49_306270	1.316	2.68e-05
TGME49_201670	1.315	0.01117
TGME49_231120	1.315	0.008854
TGME49_236640	1.315	0.008453
TGME49_273970	1.315	0.1203
TGME49_291800	1.315	0.001852
TGME49_219770	1.314	0.008107
TGME49_229150	1.314	0.001881
TGME49_250780	1.314	0.1532
TGME49_261950	1.314	1.49e-05
TGME49_297460	1.314	6.89e-05
TGME49_213710	1.313	0.03751
TGME49_271290	1.313	0.00488
TGME49_313070	1.313	0.0004391
TGME49_216375	1.312	0.1234
TGME49_233130	1.312	0.002696
TGME49_264210	1.312	0.2263
TGME49_272670	1.311	0.0005759
TGME49_300020	1.311	0.001329
TGME49_207910	1.31	0.004468
TGME49_258625	1.31	0.0001453
TGME49_278220	1.31	0.004386
TGME49_300220	1.31	0.01579
TGME49_229620	1.309	0.0007795
TGME49_300380	1.309	0.0008231
TGME49_500360	1.309	0.06998
TGME49_258950	1.308	0.0005201
TGME49_288400	1.308	9.61e-05
TGME49_318400	1.308	0.01034
TGME49_300060	1.307	0.004654
TGME49_318730	1.307	0.0001527
TGME49_500100	1.306	0.09166
TGME49_310870	1.305	0.0001269
TGME49_222120	1.304	0.2991
TGME49_225970	1.304	0.0607
TGME49_254920	1.304	0.1916
TGME49_260850	1.304	0.2603
TGME49_319510	1.304	0.0009573
TGME49_320760	1.304	0.00217
TGME49_254365	1.303	5.65e-05
TGME49_310235	1.303	0.03476
TGME49_210778	1.302	0.0004122
TGME49_241880	1.302	0.0003856
TGME49_258930	1.302	0.0001016
TGME49_289380	1.302	8.53e-06
TGME49_311765	1.302	0.05203
TGME49_312860	1.302	0.0001542
TGME49_215930	1.301	0.002208
TGME49_253470	1.301	0.00183
TGME49_260230	1.301	0.0073
TGME49_293200	1.301	0.0002797
TGME49_204070	1.3	0.07286
TGME49_216010	1.3	0.01714
TGME49_243460	1.3	3.1e-05
TGME49_253000	1.3	0.009821
TGME49_264160	1.3	0.01665
TGME49_269190	1.3	2.43e-06
TGME49_290020	1.3	0.02578
TGME49_253420	1.299	0.03174
TGME49_280510	1.299	0.001019
TGME49_219630	1.298	2.15e-05
TGME49_220200	1.298	0.002636
TGME49_236860	1.298	0.0005173
TGME49_270120	1.298	0.0004494
TGME49_289140	1.298	0.03112
TGME49_230590	1.297	2.49e-05
TGME49_256792	1.297	0.3515
TGME49_278630	1.297	0.001689
TGME49_313820	1.297	0.004466
TGME49_318420	1.297	0.1946
TGME49_216040	1.296	0.001955
TGME49_244870	1.296	8.46e-05
TGME49_254930	1.296	3.69e-05
TGME49_277270	1.296	1.94e-05
TGME49_308040	1.296	0.0008249
TGME49_214250	1.295	0.002323
TGME49_268660	1.295	0.02637
TGME49_320140	1.295	0.0008143
TGME49_209860	1.294	0.00131
TGME49_237180	1.294	0.001583
TGME49_288750	1.294	1.02e-05
TGME49_309160	1.294	0.3577
TGME49_318350	1.294	0.05038
TGME49_262910	1.293	7.33e-05
TGME49_263760	1.293	0.0362
TGME49_289680	1.293	0.0001238
TGME49_238080	1.292	0.4211
TGME49_252230	1.292	0.5684
TGME49_264440	1.292	0.0002505
TGME49_220430	1.291	0.005249
TGME49_260360	1.291	0.06559
TGME49_239300	1.29	0.0008856
TGME49_216910	1.289	0.0991
TGME49_314270	1.289	0.01422
TGME49_213752	1.288	0.0326
TGME49_243350	1.288	0.000217
TGME49_247930	1.288	0.002586
TGME49_289510	1.288	0.0004716
TGME49_305450	1.288	0.0006688
TGME49_227800	1.287	6.57e-05
TGME49_268600	1.287	0.02399
TGME49_284670	1.287	0.000512
TGME49_203600	1.286	0.0003528
TGME49_215775	1.286	3.19e-05
TGME49_254010	1.286	4.25e-05
TGME49_294250	1.286	0.0001796
TGME49_500252	1.286	0.01277
TGME49_272600	1.285	0.001627
TGME49_293810	1.285	2.21e-06
TGME49_265230	1.284	0.1789
TGME49_294040	1.284	3.44e-05
TGME49_299080	1.284	0.0001548
TGME49_313240	1.284	0.0003577
TGME49_202880	1.283	0.01382
TGME49_204320	1.283	0.000181
TGME49_226600	1.283	0.0004354
TGME49_244560	1.283	0.0001451
TGME49_273640	1.283	0.007788
TGME49_500287	1.283	0.2397
TGME49_202610	1.282	7.06e-05
TGME49_206480	1.282	0.001275
TGME49_213950	1.282	0.002794
TGME49_220175	1.282	0.4261
TGME49_202080	1.281	0.05621
TGME49_240280	1.281	0.001613
TGME49_254250	1.281	0.0001781
TGME49_293570	1.281	0.0005449
TGME49_202620	1.28	0.008503
TGME49_224900	1.28	0.0002645
TGME49_225860	1.28	0.0008236
TGME49_260030	1.28	0.03191
TGME49_299180	1.28	0.0003531
TGME49_308580	1.28	0.00655
TGME49_206540	1.279	0.0026
TGME49_234200	1.279	0.05214
TGME49_305590	1.279	0.0006416
TGME49_201250	1.278	0.002046
TGME49_203730	1.277	0.005341
TGME49_237010	1.277	8.92e-05
TGME49_295400	1.277	0.005649
TGME49_305480	1.277	0.000429
TGME49_224520	1.276	0.005063
TGME49_290940	1.276	1.63e-05
TGME49_295060	1.276	0.1007
TGME49_314500	1.276	0.001313
TGME49_220250	1.275	0.0007683
TGME49_225940	1.275	0.0003321
TGME49_229490	1.275	0.0008079
TGME49_258826	1.275	0.0001624
TGME49_260660	1.275	0.01681
TGME49_264740	1.275	6.65e-05
TGME49_222040	1.274	0.008552
TGME49_226830	1.274	9.52e-06
TGME49_238140	1.274	0.0008249
TGME49_260140	1.274	0.0003954
TGME49_273770	1.274	0.07522
TGME49_224530	1.273	0.001486
TGME49_282130	1.273	0.07364
TGME49_286510	1.273	0.01342
TGME49_306030	1.273	0.000164
TGME49_313960	1.273	0.0142
TGME49_227920	1.272	0.0003758
TGME49_247710	1.272	0.1046
TGME49_249320	1.272	0.0001544
TGME49_269830	1.272	0.05516
TGME49_306950	1.272	0.4373
TGME49_319340	1.272	9.27e-05
TGME49_223950	1.271	0.01291
TGME49_239890	1.271	0.001521
TGME49_252465	1.271	0.05462
TGME49_202640	1.27	0.3161
TGME49_266620	1.27	0.08159
TGME49_269420	1.27	0.1522
TGME49_305870	1.27	0.005189
TGME49_309850	1.27	0.01107
TGME49_203970	1.269	4.76e-05
TGME49_212130	1.269	0.001708
TGME49_214370	1.268	0.0749
TGME49_229440	1.268	0.0284
TGME49_229480	1.268	8.54e-05
TGME49_255330	1.268	0.0009999
TGME49_290970	1.268	0.2284
TGME49_294790	1.268	0.000787
TGME49_308000	1.268	0.000183
TGME49_318190	1.268	0.0006731
TGME49_255270	1.267	0.0169
TGME49_263300	1.267	4.57e-06
TGME49_200360	1.265	0.0005924
TGME49_215020	1.265	0.003132
TGME49_310140	1.265	0.07565
TGME49_311450	1.265	0.2482
TGME49_500124	1.265	0.006896
TGME49_204060	1.264	3.95e-05
TGME49_228170	1.264	4.03e-05
TGME49_235860	1.264	0.004613
TGME49_254860	1.264	0.008507
TGME49_279550	1.264	0.1589
TGME49_316540	1.264	0.000377
TGME49_500406	1.264	0.02097
TGME49_231460	1.263	0.005716
TGME49_253710	1.263	0.01967
TGME49_277920	1.263	0.03365
TGME49_312950	1.263	0.04391
TGME49_241170	1.262	0.003057
TGME49_253360	1.262	0.004634
TGME49_271888	1.262	0.0003095
TGME49_310130	1.262	0.001612
TGME49_232600	1.261	0.0006161
TGME49_292020	1.261	4.3e-05
TGME49_295420	1.261	0.00269
TGME49_310118	1.261	0.001068
TGME49_215430	1.26	3.32e-05
TGME49_254490	1.26	0.0008206
TGME49_204130	1.259	0.0001433
TGME49_223125	1.259	0.3466
TGME49_228180	1.259	0.0103
TGME49_230340	1.259	0.0001421
TGME49_233380	1.259	0.1043
TGME49_286630	1.259	0.0002053
TGME49_295090	1.259	0.0002336
TGME49_323100	1.259	0.001324
TGME49_203020	1.258	0.0827
TGME49_205740	1.258	2.07e-05
TGME49_228250	1.258	0.003814
TGME49_249790	1.258	0.05415
TGME49_254000	1.258	0.00385
TGME49_280740	1.258	0.000279
TGME49_306470	1.258	0.1495
TGME49_216720	1.257	0.0006812
TGME49_230630	1.257	0.2795
TGME49_231200	1.257	0.003691
TGME49_254810	1.257	0.002973
TGME49_232050	1.256	5.46e-05
TGME49_248950	1.256	0.02197
TGME49_254770	1.256	0.0004699
TGME49_257650	1.255	0.03125
TGME49_306650	1.255	0.0007948
TGME49_321650	1.255	6.46e-05
TGME49_226020	1.254	0.001388
TGME49_261380	1.254	0.006549
TGME49_263730	1.254	5.85e-05
TGME49_306430	1.254	0.00246
TGME49_312520	1.254	0.01086
TGME49_319730	1.254	0.002122
TGME49_227310	1.253	0.1841
TGME49_246520	1.253	0.00329
TGME49_284190	1.253	0.001708
TGME49_293770	1.253	0.001252
TGME49_204400	1.252	6.76e-05
TGME49_209240	1.252	0.0008737
TGME49_209720	1.252	0.005318
TGME49_270310	1.252	0.1814
TGME49_275860	1.252	7.3e-05
TGME49_244520	1.251	0.6217
TGME49_260680	1.251	0.01694
TGME49_273430	1.251	0.07557
TGME49_306020	1.251	0.0003767
TGME49_321570	1.251	0.006915
TGME49_243730	1.25	4.06e-05
TGME49_248520	1.25	0.065
TGME49_221410	1.249	0.0007413
TGME49_230110	1.249	0.002547
TGME49_280400	1.249	0.002654
TGME49_293360	1.249	0.0003678
TGME49_229030	1.248	0.0002699
TGME49_229680	1.248	0.02862
TGME49_262520	1.248	0.004768
TGME49_267840	1.248	0.0007863
TGME49_311220	1.248	1.63e-05
TGME49_208990	1.247	0.007714
TGME49_225360	1.247	0.003223
TGME49_246220	1.247	0.000468
TGME49_249215	1.247	0.03576
TGME49_258710	1.247	0.07204
TGME49_266450	1.247	0.0007669
TGME49_280410	1.247	0.0004312
TGME49_222990	1.246	0.05985
TGME49_258800	1.246	0.077
TGME49_271840	1.246	0.2364
TGME49_225270	1.245	0.06698
TGME49_254720	1.245	0.001251
TGME49_270060	1.245	0.0002227
TGME49_250330	1.244	0.0001505
TGME49_300340	1.244	0.2193
TGME49_212760	1.243	0.001685
TGME49_271060	1.243	0.0002314
TGME49_287220	1.243	0.5037
TGME49_309600	1.243	4.58e-06
TGME49_225480	1.242	0.01112
TGME49_228200	1.242	0.0002247
TGME49_239752	1.242	0.0002811
TGME49_259010	1.242	0.0006214
TGME49_259160	1.242	0.5098
TGME49_269442	1.242	2.61e-05
TGME49_203840	1.241	0.04868
TGME49_217910	1.241	0.0004131
TGME49_237250	1.241	0.0002902
TGME49_247580	1.241	0.04516
TGME49_311480	1.241	0.012
TGME49_320070	1.241	0.08394
TGME49_320700	1.241	0.02945
TGME49_251885	1.24	0.005939
TGME49_253170	1.24	0.008105
TGME49_248870	1.239	0.0002255
TGME49_254450	1.239	0.03517
TGME49_310010	1.239	0.0001056
TGME49_278660	1.238	2.41e-06
TGME49_224470	1.237	0.4948
TGME49_206430	1.236	0.07285
TGME49_213388	1.236	0.002351
TGME49_226000	1.236	0.001658
TGME49_239560	1.236	0.1217
TGME49_248670	1.236	0.0004794
TGME49_255180	1.236	0.0008255
TGME49_271270	1.236	0.0002839
TGME49_237100	1.235	0.02381
TGME49_305540	1.235	0.001157
TGME49_249690	1.234	0.002436
TGME49_295460	1.234	0.1444
TGME49_299060	1.234	0.001054
TGME49_209120	1.233	0.005594
TGME49_255470	1.233	0.1668
TGME49_285950	1.233	0.001134
TGME49_289800	1.233	0.01177
TGME49_304890	1.233	0.2124
TGME49_207420	1.232	0.0006077
TGME49_249460	1.232	0.3704
TGME49_253860	1.232	0.0007252
TGME49_207600	1.231	0.0228
TGME49_249900	1.23	2.14e-05
TGME49_280790	1.23	0.01983
TGME49_500294	1.23	0.01713
TGME49_294940	1.229	0.1666
TGME49_290730	1.228	1.3e-06
TGME49_316300	1.228	0.0006872
TGME49_320740	1.228	0.0007489
TGME49_226580	1.227	0.000146
TGME49_232940	1.227	0.00279
TGME49_270690	1.227	5.68e-05
TGME49_276900	1.226	0.01335
TGME49_285970	1.226	0.01846
TGME49_306980	1.226	0.07235
TGME49_267590	1.225	1.96e-05
TGME49_278800	1.225	0.007064
TGME49_321660	1.225	0.0002056
TGME49_215100	1.224	0.1042
TGME49_239740	1.224	6.53e-05
TGME49_266120	1.224	0.0006741
TGME49_267090	1.224	0.001611
TGME49_278510	1.224	0.01541
TGME49_314310	1.224	0.03156
TGME49_226280	1.223	0.03152
TGME49_270250	1.223	0.004951
TGME49_273540	1.223	0.001073
TGME49_211640	1.222	0.03742
TGME49_243530	1.222	0.007014
TGME49_300150	1.222	0.005475
TGME49_210210	1.221	0.0527
TGME49_219200	1.221	0.001587
TGME49_230980	1.221	0.001003
TGME49_257290	1.221	0.0125
TGME49_260825	1.221	0.03356
TGME49_267510	1.221	0.009398
TGME49_291310	1.221	0.09631
TGME49_212110	1.22	0.103
TGME49_218840	1.22	0.0002676
TGME49_223600	1.22	0.000334
TGME49_232980	1.22	0.391
TGME49_233860	1.22	0.01088
TGME49_265190	1.22	0.01048
TGME49_266010	1.22	0.03482
TGME49_267730	1.219	0.02347
TGME49_500109	1.219	0.0009805
TGME49_210420	1.218	0.00123
TGME49_278700	1.218	0.001032
TGME49_295035	1.218	0.1577
TGME49_306320	1.218	0.003377
TGME49_218240	1.217	0.0009771
TGME49_232540	1.217	0.0002507
TGME49_257980	1.217	0.1952
TGME49_281640	1.217	0.001096
TGME49_283830	1.217	0.01117
TGME49_314750	1.217	0.0006835
TGME49_239800	1.216	0.002449
TGME49_262000	1.216	0.138
TGME49_275460	1.216	0.00162
TGME49_230150	1.215	0.02491
TGME49_255410	1.215	0.0003045
TGME49_258850	1.215	0.002597
TGME49_273280	1.215	0.365
TGME49_275980	1.215	0.01259
TGME49_308030	1.215	0.2022
TGME49_226380	1.214	2.02e-05
TGME49_245490	1.214	0.0001532
TGME49_281920	1.214	0.001478
TGME49_208820	1.213	0.5359
TGME49_226500	1.213	0.0009047
TGME49_236160	1.213	0.05257
TGME49_220320	1.212	0.0004408
TGME49_227300	1.212	0.006056
TGME49_310710	1.212	0.02656
TGME49_215290	1.211	0.00449
TGME49_219230	1.211	0.2692
TGME49_252440	1.211	0.01794
TGME49_254135	1.211	0.08473
TGME49_290720	1.211	0.0002102
TGME49_230510	1.21	0.003754
TGME49_260790	1.21	0.001787
TGME49_319550	1.21	0.06744
TGME49_219210	1.209	0.002192
TGME49_240210	1.209	0.01872
TGME49_243410	1.209	0.00199
TGME49_260500	1.209	0.001198
TGME49_305770	1.209	0.004319
TGME49_220870	1.207	0.1098
TGME49_226700	1.207	0.0006879
TGME49_248630	1.207	0.0007028
TGME49_262810	1.207	0.005609
TGME49_272000	1.207	0.02486
TGME49_226690	1.206	0.001361
TGME49_247648	1.206	0.05883
TGME49_268400	1.206	0.5401
TGME49_273860	1.206	9.98e-05
TGME49_304740	1.206	0.0002314
TGME49_306280	1.206	0.06083
TGME49_315620	1.206	0.0004102
TGME49_253810	1.205	0.02532
TGME49_253990	1.205	0.01461
TGME49_259850	1.205	0.04704
TGME49_269720	1.205	0.03774
TGME49_272640	1.205	0.01287
TGME49_307860	1.205	0.008266
TGME49_313680	1.205	0.003595
TGME49_223620	1.204	0.001858
TGME49_251710	1.204	0.1817
TGME49_270200	1.204	0.004594
TGME49_275740	1.204	0.06811
TGME49_312310	1.204	0.07391
TGME49_227990	1.203	0.001544
TGME49_237820	1.203	4.68e-05
TGME49_307990	1.203	0.002151
TGME49_316710	1.203	0.0196
TGME49_278870	1.202	3.45e-05
TGME49_288710	1.202	0.005787
TGME49_217760	1.201	0.2243
TGME49_242790	1.201	0.0001526
TGME49_247050	1.201	0.00282
TGME49_254370	1.201	9.78e-05
TGME49_259630	1.201	0.004065
TGME49_278250	1.201	0.006709
TGME49_209150	1.2	2.88e-06
TGME49_253310	1.2	0.02779
TGME49_500251	1.2	0.0001262
TGME49_206500	1.199	0.02358
TGME49_231430	1.199	0.002257
TGME49_244580	1.199	0.04117
TGME49_289580	1.199	5.71e-05
TGME49_291320	1.199	0.01253
TGME49_304500	1.199	8.88e-05
TGME49_203460	1.198	0.004337
TGME49_230420	1.198	2.99e-05
TGME49_290650	1.198	0.002723
TGME49_247920	1.197	0.1281
TGME49_310960	1.197	0.01228
TGME49_311150	1.197	0.02128
TGME49_215450	1.196	0.004549
TGME49_222220	1.196	0.0002281
TGME49_240700	1.196	0.002753
TGME49_251790	1.196	0.152
TGME49_253370	1.196	0.000126
TGME49_277720	1.196	0.0004769
TGME49_310100	1.196	0.01396
TGME49_313540	1.195	0.001221
TGME49_315250	1.195	0.003561
TGME49_316120	1.195	0.3017
TGME49_500024	1.195	0.006109
TGME49_224700	1.194	0.004965
TGME49_227810	1.194	0.0006552
TGME49_293220	1.194	0.06349
TGME49_310440	1.194	0.001422
TGME49_245550	1.193	0.08523
TGME49_261080	1.193	8.24e-05
TGME49_278882	1.193	0.4831
TGME49_294270	1.193	0.0003266
TGME49_220170	1.192	0.06828
TGME49_265770	1.192	0.008258
TGME49_279330	1.192	0.007955
TGME49_314970	1.192	6.17e-05
TGME49_202572	1.191	0.01071
TGME49_203665	1.191	0.2004
TGME49_211290	1.191	0.03016
TGME49_249710	1.191	0.0008984
TGME49_271250	1.191	0.04231
TGME49_246460	1.19	0.01541
TGME49_286600	1.19	0.0005371
TGME49_221675	1.189	0.1006
TGME49_289230	1.189	0.3414
TGME49_299172	1.189	0.1456
TGME49_319300	1.189	0.0001754
TGME49_221260	1.188	0.6278
TGME49_227410	1.188	0.07322
TGME49_228630	1.188	0.0007222
TGME49_252200	1.188	0.1788
TGME49_292975	1.188	0.0002289
TGME49_306350	1.188	0.132
TGME49_217780	1.187	0.0116
TGME49_275670	1.187	0.002251
TGME49_222360	1.186	0.0003829
TGME49_254603	1.186	0.4606
TGME49_260490	1.186	0.1656
TGME49_267775	1.186	0.007737
TGME49_268380	1.186	0.03857
TGME49_294750	1.186	0.2231
TGME49_314955	1.186	0.0163
TGME49_217870	1.185	0.008392
TGME49_269020	1.185	0.1147
TGME49_272155	1.185	0.0009274
TGME49_312700	1.185	0.008042
TGME49_232060	1.184	0.03232
TGME49_318480	1.184	0.002143
TGME49_202750	1.183	0.01908
TGME49_214750	1.183	0.0009223
TGME49_218600	1.183	0.002973
TGME49_221170	1.183	0.0009731
TGME49_237560	1.183	0.001007
TGME49_243240	1.183	0.07242
TGME49_268690	1.183	0.05195
TGME49_297845	1.183	0.005696
TGME49_211710	1.182	0.001037
TGME49_219800	1.182	0.0001057
TGME49_272320	1.182	0.08618
TGME49_272475	1.182	0.03267
TGME49_298970	1.182	0.1922
TGME49_305120	1.182	0.005869
TGME49_316400	1.182	0.0002116
TGME49_232410	1.181	0.000221
TGME49_254230	1.181	0.00639
TGME49_312470	1.181	0.02528
TGME49_500004	1.181	0.06984
TGME49_299820	1.18	0.06628
TGME49_320220	1.18	0.000369
TGME49_288850	1.179	0.209
TGME49_311400	1.179	0.002231
TGME49_227000	1.178	0.001925
TGME49_231000	1.178	8.14e-05
TGME49_247380	1.178	0.003162
TGME49_254460	1.178	0.2824
TGME49_249670	1.177	0.004669
TGME49_270150	1.177	0.0112
TGME49_279370	1.177	0.01182
TGME49_230430	1.176	0.003986
TGME49_266320	1.176	0.005413
TGME49_318370	1.176	0.01968
TGME49_500312	1.176	0.0002105
TGME49_241180	1.175	0.185
TGME49_279420	1.175	8.49e-05
TGME49_233530	1.174	0.3249
TGME49_261510	1.174	0.02179
TGME49_263260	1.174	0.2619
TGME49_271892	1.174	0.5745
TGME49_229900	1.173	0.06351
TGME49_236870	1.173	0.016
TGME49_239250	1.173	0.01321
TGME49_239540	1.173	0.003293
TGME49_253600	1.173	0.1759
TGME49_201150	1.172	0.002776
TGME49_227020	1.172	0.0364
TGME49_251520	1.172	0.02991
TGME49_260630	1.172	4.95e-05
TGME49_267140	1.172	0.0001404
TGME49_293440	1.172	0.0005372
TGME49_305290	1.172	0.002969
TGME49_310930	1.172	0.002759
TGME49_204480	1.171	0.0003798
TGME49_243610	1.171	4.7e-05
TGME49_248450	1.171	0.02544
TGME49_248700	1.171	0.001611
TGME49_231750	1.17	0.006632
TGME49_248550	1.17	0.03806
TGME49_254400	1.17	0.293
TGME49_267810	1.17	9.38e-05
TGME49_288000	1.17	5.74e-05
TGME49_289950	1.17	0.00346
TGME49_291300	1.17	0.005694
TGME49_310790	1.17	1.1e-05
TGME49_228350	1.169	0.5152
TGME49_281480	1.169	0.06634
TGME49_313190	1.169	0.004015
TGME49_316480	1.169	0.09368
TGME49_216820	1.168	0.01963
TGME49_268740	1.168	0.06752
TGME49_211330	1.167	0.06211
TGME49_242118	1.167	0.0006819
TGME49_204880	1.166	0.2461
TGME49_238000	1.166	0.03521
TGME49_239610	1.166	0.001974
TGME49_250880	1.166	0.006404
TGME49_259600	1.166	0.03474
TGME49_305190	1.166	0.01265
TGME49_310610	1.166	0.1069
TGME49_220190	1.165	0.009675
TGME49_221870	1.165	0.0001912
TGME49_259000	1.165	0.01304
TGME49_214870	1.164	0.2395
TGME49_270880	1.164	0.01503
TGME49_277030	1.164	0.1415
TGME49_244170	1.163	0.5474
TGME49_258870	1.163	0.0009811
TGME49_271800	1.163	0.2464
TGME49_299990	1.163	0.04594
TGME49_205600	1.162	0.001694
TGME49_232020	1.162	0.0225
TGME49_267040	1.162	0.00676
TGME49_273840	1.162	0.00909
TGME49_205680	1.161	0.2021
TGME49_217640	1.161	0.3626
TGME49_282040	1.161	0.07136
TGME49_286580	1.161	0.0001779
TGME49_294340	1.161	0.002522
TGME49_314080	1.161	0.01133
TGME49_316430	1.161	0.1142
TGME49_226080	1.16	0.004226
TGME49_237530	1.16	0.02915
TGME49_284530	1.16	0.1282
TGME49_235660	1.159	0.004994
TGME49_263180	1.159	0.001808
TGME49_209260	1.158	0.001514
TGME49_286410	1.158	0.07199
TGME49_292055	1.158	0.001486
TGME49_222970	1.157	0.0001844
TGME49_226370	1.157	0.002868
TGME49_229640	1.157	0.003747
TGME49_252420	1.157	0.00277
TGME49_257080	1.157	0.01494
TGME49_257690	1.157	0.5511
TGME49_272180	1.157	0.3697
TGME49_221720	1.156	0.001288
TGME49_236030	1.156	0.06245
TGME49_261740	1.156	0.00257
TGME49_286450	1.156	0.4581
TGME49_297890	1.156	0.01244
TGME49_500290	1.156	0.3446
TGME49_246560	1.155	8.81e-05
TGME49_268340	1.155	0.3152
TGME49_292120	1.155	7.54e-05
TGME49_304990	1.155	0.0003006
TGME49_316470	1.155	0.0001916
TGME49_226570	1.154	0.000483
TGME49_226910	1.154	0.0006111
TGME49_230140	1.154	0.008391
TGME49_254530	1.154	0.04401
TGME49_279100	1.154	3.45e-05
TGME49_258860	1.153	0.007617
TGME49_272440	1.153	0.1326
TGME49_213730	1.152	0.0003603
TGME49_258160	1.152	0.06654
TGME49_259980	1.152	0.04297
TGME49_314530	1.152	0.03342
TGME49_208390	1.151	0.004782
TGME49_222350	1.151	0.005866
TGME49_228360	1.151	0.2662
TGME49_247220	1.151	5.81e-05
TGME49_271420	1.151	0.1254
TGME49_277850	1.151	0.005593
TGME49_304910	1.151	0.4869
TGME49_320630	1.151	8.72e-05
TGME49_221350	1.15	0.05785
TGME49_229340	1.15	0.02635
TGME49_247690	1.15	0.02049
TGME49_252880	1.15	0.0007124
TGME49_262610	1.15	0.1733
TGME49_285220	1.15	0.01505
TGME49_268350	1.149	0.157
TGME49_277970	1.149	0.0007025
TGME49_290570	1.149	0.0927
TGME49_309570	1.149	0.005775
TGME49_312480	1.149	0.0002745
TGME49_218560	1.148	0.00196
TGME49_263340	1.148	0.1811
TGME49_205040	1.147	0.001969
TGME49_265860	1.147	0.06129
TGME49_285200	1.147	0.002329
TGME49_203790	1.146	0.1099
TGME49_244600	1.146	0.02688
TGME49_245510	1.146	0.01008
TGME49_260420	1.146	0.0005269
TGME49_206700	1.145	0.0188
TGME49_210810	1.145	0.01135
TGME49_217580	1.145	0.07887
TGME49_233850	1.145	0.04903
TGME49_239310	1.145	0.001336
TGME49_243390	1.145	0.09909
TGME49_247390	1.145	0.006871
TGME49_280580	1.145	0.4653
TGME49_293660	1.145	0.1275
TGME49_213072	1.144	0.01143
TGME49_221900	1.144	0.3868
TGME49_223845	1.144	0.6068
TGME49_227610	1.144	0.003943
TGME49_246330	1.144	0.06189
TGME49_248490	1.144	0.27
TGME49_288550	1.144	0.009069
TGME49_203940	1.143	0.002493
TGME49_231220	1.143	0.009048
TGME49_299168	1.143	0.06561
TGME49_206580	1.142	0.009454
TGME49_267300	1.142	0.04805
TGME49_299150	1.142	0.1498
TGME49_314820	1.142	0.007784
TGME49_316200	1.142	0.03614
TGME49_316270	1.142	0.02524
TGME49_204310	1.141	0.0008104
TGME49_212310	1.141	0.01313
TGME49_213550	1.141	0.1044
TGME49_235990	1.141	0.01881
TGME49_207710	1.14	0.02017
TGME49_212950	1.14	0.02017
TGME49_243340	1.14	0.4589
TGME49_267660	1.14	0.00781
TGME49_297745	1.14	6.16e-07
TGME49_309040	1.139	0.1166
TGME49_309390	1.139	0.08093
TGME49_207180	1.138	0.02137
TGME49_281980	1.138	0.01087
TGME49_294930	1.138	0.0006788
TGME49_310780	1.138	0.01803
TGME49_209950	1.137	0.004653
TGME49_251890	1.137	0.06103
TGME49_266930	1.137	0.06607
TGME49_268980	1.137	0.0007315
TGME49_282055	1.137	0.0003499
TGME49_286590	1.137	0.0003894
TGME49_288340	1.137	0.0006259
TGME49_212940	1.136	0.323
TGME49_220880	1.136	0.09701
TGME49_216190	1.135	0.1647
TGME49_244080	1.135	0.1683
TGME49_269450	1.135	0.007368
TGME49_299130	1.135	0.00271
TGME49_314830	1.135	0.01184
TGME49_215230	1.134	0.04151
TGME49_222410	1.134	0.005025
TGME49_222870	1.134	0.03979
TGME49_228390	1.134	0.07084
TGME49_246740	1.134	0.001294
TGME49_248740	1.134	1.39e-05
TGME49_273410	1.134	0.344
TGME49_256970	1.133	0.002398
TGME49_266050	1.133	0.6765
TGME49_270190	1.133	0.1754
TGME49_278550	1.133	0.1254
TGME49_293730	1.133	0.00253
TGME49_318460	1.133	0.001046
TGME49_225020	1.132	0.004563
TGME49_249310	1.132	0.03995
TGME49_249760	1.132	0.1079
TGME49_265990	1.132	0.3284
TGME49_267430	1.132	0.005762
TGME49_294350	1.132	3.73e-05
TGME49_301430	1.132	0.02379
TGME49_202460	1.131	0.006822
TGME49_217520	1.131	0.6658
TGME49_217530	1.131	0.001048
TGME49_237230	1.131	0.009924
TGME49_246550	1.131	0.01001
TGME49_255660	1.131	0.0006751
TGME49_256030	1.131	0.004776
TGME49_274120	1.131	0.002512
TGME49_298990	1.131	0.1577
TGME49_500160	1.131	0.005624
TGME49_202590	1.13	0.03161
TGME49_213115	1.13	0.6861
TGME49_292330	1.13	0.1322
TGME49_209060	1.129	0.001519
TGME49_224160	1.129	0.09424
TGME49_236080	1.129	0.001431
TGME49_249630	1.129	0.009583
TGME49_267720	1.129	0.01959
TGME49_286690	1.129	0.03417
TGME49_306640	1.129	0.04619
TGME49_224830	1.128	0.3347
TGME49_235750	1.128	0.004767
TGME49_244860	1.128	0.4347
TGME49_260270	1.128	0.2802
TGME49_269885	1.128	0.0009435
TGME49_272383	1.128	0.08393
TGME49_211240	1.127	0.02503
TGME49_226870	1.127	0.01918
TGME49_239010	1.127	0.001986
TGME49_242780	1.127	0.03081
TGME49_250090	1.127	0.03469
TGME49_322000	1.127	0.3414
TGME49_203230	1.126	0.1343
TGME49_216920	1.126	0.07334
TGME49_241890	1.126	0.02802
TGME49_243760	1.126	0.01848
TGME49_245650	1.126	0.03143
TGME49_263330	1.126	0.07556
TGME49_277700	1.126	0.4807
TGME49_289880	1.126	0.0006327
TGME49_293540	1.126	0.1439
TGME49_297100	1.126	0.03582
TGME49_304880	1.126	0.5595
TGME49_205580	1.125	0.000308
TGME49_234510	1.125	0.00188
TGME49_257560	1.125	0.01065
TGME49_275430	1.125	0.3962
TGME49_310080	1.125	0.001337
TGME49_315510	1.125	0.001265
TGME49_207930	1.124	0.001333
TGME49_267620	1.124	0.001133
TGME49_273500	1.124	0.03002
TGME49_290880	1.124	0.5559
TGME49_202470	1.123	0.09427
TGME49_206320	1.123	0.0436
TGME49_259230	1.123	0.4972
TGME49_263750	1.123	0.0692
TGME49_306060	1.123	3.63e-05
TGME49_311920	1.123	0.003546
TGME49_316520	1.123	0.006213
TGME49_500378	1.123	0.1965
TGME49_238230	1.122	0.01825
TGME49_241870	1.122	0.6945
TGME49_249190	1.122	0.5078
TGME49_250870	1.122	0.04175
TGME49_257380	1.122	0.007714
TGME49_267530	1.122	0.03826
TGME49_270800	1.122	0.0177
TGME49_278730	1.122	0.05889
TGME49_305320	1.122	0.0293
TGME49_215350	1.121	0.007674
TGME49_219500	1.121	0.4096
TGME49_223970	1.121	0.01711
TGME49_230850	1.121	0.005039
TGME49_232220	1.121	0.4778
TGME49_271920	1.121	0.1472
TGME49_280690	1.121	0.09882
TGME49_281950	1.121	0.02218
TGME49_285850	1.121	0.0004049
[truncated: 3,477 more rows]

## Sheet: Bradyzoite(+IAA vs -IAA)
ID	FC	pVal
TGME49_238480	21.08	1.882e-06
TGME49_243140	20.54	3.412e-06
TGME49_297920	18.25	4.84e-07
TGME49_278380	15.66	4.005e-06
TGME49_278340	15.22	5.745e-06
TGME49_266340	13.9	1.067e-05
TGME49_224790	13.5	2.534e-06
TGME49_237800	13.33	1.17e-06
TGME49_217370	12.69	0.002638
TGME49_266335	12.15	1.66e-07
TGME49_275850	12.08	2.64e-07
TGME49_207050	11.33	6.83e-08
TGME49_278370	10.57	1.62e-07
TGME49_258810	10.11	0.0001684
TGME49_312690	9.436	3.25e-06
TGME49_319630	8.497	3.778e-05
TGME49_278320	8.461	4.386e-05
TGME49_255450	8.214	0.02065
TGME49_231880	7.689	5.825e-06
TGME49_267680	7.437	1.465e-06
TGME49_238850	7.283	0.0004134
TGME49_278350	7.139	6.85e-07
TGME49_320200	7.13	1.483e-06
TGME49_243170	7.104	2.65e-06
TGME49_287040	6.987	9.36e-06
TGME49_222080	6.646	0.001043
TGME49_320230	6.635	1.67e-07
TGME49_278420	6.463	0.0004315
TGME49_238520	6.335	2.517e-05
TGME49_238530	6.263	2.188e-05
TGME49_278390	6.197	0.0003944
TGME49_235010	5.934	5.309e-06
TGME49_276920	5.914	7.759e-06
TGME49_243150	5.778	0.0008742
TGME49_273980	5.636	6.85e-07
TGME49_295440	5.631	6.974e-05
TGME49_212410	5.552	1.15e-07
TGME49_274170	5.493	0.000101
TGME49_226450	5.464	5e-07
TGME49_311780	5.45	8.104e-05
TGME49_238500	5.429	0.0001308
TGME49_217420	5.084	0.002161
TGME49_500039	5.07	5.25e-07
TGME49_295390	5.016	0.0002522
TGME49_294410	5.014	1.805e-06
TGME49_315400	4.929	4.309e-06
TGME49_293500	4.881	1.467e-05
TGME49_500425	4.82	2.743e-06
TGME49_255460	4.791	0.0001592
TGME49_320250	4.736	0.001216
TGME49_267130	4.403	2.031e-06
TGME49_251390	4.375	0.05314
TGME49_232400	4.367	5.26e-06
TGME49_244450	4.329	0.0002216
TGME49_276980	4.236	0.0001173
TGME49_207005	4.093	0.0002055
TGME49_258840	3.963	0.0007708
TGME49_254890	3.929	2.454e-05
TGME49_238440	3.889	1.055e-06
TGME49_224760	3.884	4.915e-06
TGME49_500401	3.818	0.0001514
TGME49_306900	3.715	0.003852
TGME49_224750	3.696	8.51e-07
TGME49_268300	3.652	0.03067
TGME49_242110	3.587	3.518e-06
TGME49_500115	3.582	5.183e-05
TGME49_267670	3.533	0.0005664
TGME49_318120	3.453	0.005343
TGME49_272180	3.452	5.197e-05
TGME49_273120	3.429	6.861e-05
TGME49_249510	3.373	7.339e-05
TGME49_234930	3.357	3.278e-05
TGME49_207015	3.325	6.267e-05
TGME49_281675	3.256	3.222e-06
TGME49_278090	3.245	1.394e-05
TGME49_272430	3.235	0.001057
TGME49_286010	3.196	0.0001545
TGME49_208430	3.159	4.576e-06
TGME49_268930	3.136	0.007959
TGME49_273110	3.103	0.0001652
TGME49_251660	3.074	0.003896
TGME49_244180	3.013	0.0003598
TGME49_300601	3.002	0.00251
TGME49_239020	2.987	5.19e-08
TGME49_321490	2.978	0.005611
TGME49_291910	2.951	0.006514
TGME49_254060	2.926	2.147e-05
TGME49_306230	2.908	0.0002327
TGME49_204500	2.901	1.868e-05
TGME49_223550	2.9	0.0002029
TGME49_222370	2.882	4.05e-08
TGME49_228050	2.88	0.001505
TGME49_243190	2.863	8.556e-05
TGME49_309352	2.833	0.001962
TGME49_286000	2.831	5.91e-07
TGME49_243940	2.815	7.686e-05
TGME49_205650	2.803	0.05328
TGME49_320170	2.8	2.233e-06
TGME49_261400	2.798	6.251e-05
TGME49_275380	2.797	0.0007343
TGME49_267470	2.782	4.794e-05
TGME49_214300	2.781	0.3
TGME49_292260	2.768	5.176e-06
TGME49_203688	2.765	2.323e-05
TGME49_220330	2.757	0.0009957
TGME49_205210	2.751	2.83e-06
TGME49_236290	2.748	7.656e-05
TGME49_207010	2.733	0.0007827
TGME49_268970	2.728	4.456e-05
TGME49_500205	2.713	0.002679
TGME49_253400	2.712	5.217e-06
TGME49_321710	2.7	4.168e-05
TGME49_321470	2.683	0.01067
TGME49_225560	2.659	0.05365
TGME49_315410	2.639	0.000454
TGME49_227050	2.637	1.899e-06
TGME49_236400	2.629	5.478e-05
TGME49_208980	2.621	0.0009384
TGME49_203770	2.593	0.0001244
TGME49_500300	2.561	3.085e-05
TGME49_203685	2.543	0.0001973
TGME49_315910	2.539	3.158e-05
TGME49_278360	2.533	0.004784
TGME49_301690	2.533	0.0008011
TGME49_500119	2.475	0.0004117
TGME49_239270	2.454	0.0007005
TGME49_255670	2.423	0.0001146
TGME49_278160	2.408	0.00896
TGME49_276870	2.397	0.0004718
TGME49_273920	2.396	0.0001122
TGME49_500056	2.391	0.003601
TGME49_253030	2.387	2.177e-05
TGME49_216830	2.362	0.04604
TGME49_223560	2.354	0.001253
TGME49_312950	2.349	0.0001877
TGME49_210810	2.348	6.685e-05
TGME49_227020	2.335	0.0008015
TGME49_286680	2.335	0.0001659
TGME49_264150	2.332	0.0001964
TGME49_301150	2.331	2.281e-05
TGME49_252640	2.326	0.007028
TGME49_278430	2.322	0.03387
TGME49_265270	2.305	0.0053
TGME49_319890	2.305	0.006107
TGME49_246070	2.302	0.01396
TGME49_293780	2.3	0.005586
TGME49_297850	2.294	0.0002414
TGME49_263610	2.288	6.207e-05
TGME49_308950	2.286	1.918e-05
TGME49_266270	2.285	0.002848
TGME49_205480	2.278	0.0006756
TGME49_226010	2.278	0.0002308
TGME49_500171	2.257	7.011e-05
TGME49_219742	2.243	0.007744
TGME49_238080	2.241	0.0003452
TGME49_231990	2.24	0.004862
TGME49_500308	2.239	7.106e-05
TGME49_285170	2.238	2.064e-05
TGME49_279460	2.237	0.005225
TGME49_245980	2.232	0.008448
TGME49_318880	2.229	0.0008543
TGME49_319090	2.22	8.459e-05
TGME49_285860	2.208	0.00154
TGME49_288740	2.201	0.0004553
TGME49_311490	2.186	0.03283
TGME49_202580	2.182	8.82e-06
TGME49_225105	2.173	1.602e-05
TGME49_280690	2.17	0.0001384
TGME49_500107	2.168	6.031e-05
TGME49_278100	2.164	0.0008021
TGME49_308096	2.154	0.003845
TGME49_270670	2.143	0.002787
TGME49_239600	2.142	9.648e-05
TGME49_240930	2.135	0.01002
TGME49_273815	2.133	0.1372
TGME49_300130	2.133	0.002125
TGME49_219240	2.132	0.01895
TGME49_236550	2.13	0.001207
TGME49_307260	2.127	0.0066
TGME49_314910	2.126	0.003025
TGME49_239810	2.125	0.01962
TGME49_241010	2.124	0.0001744
TGME49_319360	2.124	0.001567
TGME49_258370	2.123	0.0002593
TGME49_221340	2.119	0.003823
TGME49_201180	2.118	2.385e-05
TGME49_269430	2.116	0.002221
TGME49_294330	2.115	1.558e-05
TGME49_202050	2.114	0.04506
TGME49_313660	2.109	0.0002394
TGME49_297220	2.107	0.0001396
TGME49_224770	2.102	0.0001306
TGME49_301180	2.102	3.514e-05
TGME49_301480	2.092	4.861e-05
TGME49_315290	2.079	0.1733
TGME49_214780	2.076	0.0002538
TGME49_218880	2.075	0.09667
TGME49_210095	2.074	0.0003617
TGME49_264980	2.073	0.02515
TGME49_204000	2.071	0.007933
TGME49_270840	2.071	0.000752
TGME49_214420	2.066	0.06864
TGME49_264120	2.065	0.04186
TGME49_295650	2.062	0.0001457
TGME49_200700	2.058	0.1019
TGME49_305635	2.052	0.0009487
TGME49_254450	2.047	2.899e-06
TGME49_312160	2.046	0.0004529
TGME49_209920	2.043	0.0001812
TGME49_263290	2.043	0.01273
TGME49_208850	2.036	6.897e-05
TGME49_243680	2.032	0.0002949
TGME49_248360	2.025	0.0001306
TGME49_222040	2.022	0.000558
TGME49_268220	2.02	0.06837
TGME49_218200	2.017	9.106e-05
TGME49_222192	2.015	0.004863
TGME49_261970	2.012	0.0001198
TGME49_217400	2.006	0.0006416
TGME49_291600	2.005	3.88e-07
TGME49_500069	2.003	0.0001332
TGME49_279340	2.002	0.01232
TGME49_286150	2.002	0.00114
TGME49_318525	2.001	6.51e-07
TGME49_213752	1.997	0.1717
TGME49_240080	1.997	0.01016
TGME49_236010	1.992	9.552e-05
TGME49_262120	1.991	0.0004446
TGME49_286020	1.986	0.0002252
TGME49_231400	1.981	0.001521
TGME49_211010	1.98	0.3135
TGME49_288370	1.98	0.0008545
TGME49_500203	1.977	0.005009
TGME49_300230	1.972	0.09396
TGME49_243790	1.969	0.0001646
TGME49_297510	1.968	0.002116
TGME49_288560	1.964	0.002616
TGME49_201220	1.959	0.003281
TGME49_257160	1.956	0.01125
TGME49_284530	1.953	0.003973
TGME49_254340	1.951	0.01397
TGME49_225540	1.95	4.692e-06
TGME49_320440	1.948	0.07892
TGME49_236030	1.947	0.0134
TGME49_313150	1.941	0.0003236
TGME49_316300	1.941	0.0009456
TGME49_255060	1.938	0.003236
TGME49_220250	1.937	0.001853
TGME49_241710	1.936	0.0007999
TGME49_241840	1.934	0.0007352
TGME49_209190	1.932	0.0001049
TGME49_283580	1.929	0.001283
TGME49_242840	1.916	0.002899
TGME49_232040	1.915	0.03411
TGME49_313600	1.911	0.3347
TGME49_313440	1.91	0.0001158
TGME49_216810	1.904	0.000112
TGME49_219660	1.899	0.01101
TGME49_263630	1.899	0.01877
TGME49_305260	1.899	1.905e-05
TGME49_307800	1.898	0.0187
TGME49_258940	1.895	0.006306
TGME49_212840	1.894	0.001028
TGME49_225490	1.891	0.004601
TGME49_316255	1.89	0.001089
TGME49_294400	1.889	1.657e-05
TGME49_266120	1.885	3.675e-05
TGME49_267150	1.88	7.195e-05
TGME49_240255	1.876	0.004894
TGME49_257650	1.876	0.006949
TGME49_240340	1.874	0.05811
TGME49_263570	1.872	0.01984
TGME49_293760	1.869	9.884e-05
TGME49_306890	1.869	8.151e-05
TGME49_273060	1.866	0.00256
TGME49_312380	1.866	8.514e-05
TGME49_280770	1.861	0.0001042
TGME49_213680	1.858	0.0413
TGME49_263220	1.858	2.216e-05
TGME49_315740	1.858	0.0007634
TGME49_311390	1.854	0.02409
TGME49_315260	1.852	0.02566
TGME49_291590	1.844	0.003015
TGME49_251540	1.841	9.386e-06
TGME49_215910	1.837	5.777e-06
TGME49_261690	1.836	0.001802
TGME49_291810	1.835	0.02628
TGME49_265370	1.834	0.000662
TGME49_234200	1.833	0.03949
TGME49_500229	1.828	0.0003864
TGME49_228110	1.827	0.05269
TGME49_234530	1.825	0.002929
TGME49_251490	1.823	0.0005077
TGME49_248700	1.821	0.0001931
TGME49_307580	1.821	0.04677
TGME49_245590	1.816	0.002028
TGME49_294600	1.807	0.004239
TGME49_293390	1.804	0.0001593
TGME49_257970	1.803	0.02188
TGME49_291630	1.802	0.0008619
TGME49_300611	1.801	0.08042
TGME49_264000	1.8	7.853e-05
TGME49_268430	1.799	0.0327
TGME49_200240	1.792	0.0001022
TGME49_310240	1.789	0.0152
TGME49_276860	1.788	0.01341
TGME49_304900	1.787	0.01325
TGME49_313330	1.784	0.0002283
TGME49_285660	1.783	0.0004001
TGME49_254030	1.781	0.002181
TGME49_321480	1.78	0.0002491
TGME49_249698	1.779	0.009546
TGME49_293400	1.777	0.0001931
TGME49_280440	1.776	0.03099
TGME49_203740	1.771	0.0003001
TGME49_224630	1.771	4.858e-05
TGME49_238950	1.771	0.0003913
TGME49_293490	1.771	0.05076
TGME49_321700	1.771	0.00179
TGME49_289350	1.768	0.0002758
TGME49_204370	1.767	0.008289
TGME49_200310	1.764	0.0004351
TGME49_320270	1.763	0.06008
TGME49_306670	1.762	3.891e-05
TGME49_222220	1.761	9.151e-05
TGME49_228200	1.76	0.0001054
TGME49_258350	1.757	1.79e-05
TGME49_207710	1.756	0.0007659
TGME49_237120	1.756	0.007027
TGME49_240740	1.755	0.001137
TGME49_276990	1.755	0.0001048
TGME49_240450	1.754	0.001011
TGME49_318750	1.754	0.0006837
TGME49_261380	1.752	0.03289
TGME49_291830	1.748	0.01292
TGME49_269020	1.747	0.0009192
TGME49_226420	1.746	0.0002105
TGME49_300350	1.746	0.002496
TGME49_270050	1.743	0.0009783
TGME49_278770	1.742	9.541e-06
TGME49_310400	1.742	0.001846
TGME49_234510	1.74	0.002137
TGME49_251790	1.74	0.08207
TGME49_207070	1.737	0.06148
TGME49_212930	1.737	0.0002614
TGME49_214190	1.736	0.0001926
TGME49_314710	1.735	0.005197
TGME49_247400	1.733	0.000313
TGME49_281630	1.73	0.0002257
TGME49_278280	1.729	0.1602
TGME49_301170	1.725	0.0005063
TGME49_270060	1.723	0.003201
TGME49_209820	1.721	0.008868
TGME49_215320	1.72	0.02211
TGME49_288550	1.72	0.001519
TGME49_314310	1.719	0.07132
TGME49_266150	1.718	0.0003744
TGME49_500337	1.717	0.02787
TGME49_302057	1.716	0.2199
TGME49_234370	1.714	0.0001641
TGME49_207140	1.713	0.001882
TGME49_500378	1.71	0.004872
TGME49_258020	1.709	0.004593
TGME49_236950	1.707	4.967e-06
TGME49_251570	1.707	0.006576
TGME49_292340	1.706	0.02196
TGME49_268660	1.705	0.000514
TGME49_236220	1.703	0.1414
TGME49_286530	1.703	0.0009782
TGME49_238040	1.702	9.613e-05
TGME49_251550	1.702	0.002768
TGME49_202930	1.699	0.0001857
TGME49_215290	1.699	0.0002916
TGME49_278530	1.698	3.715e-05
TGME49_318660	1.697	0.1011
TGME49_217520	1.696	0.2593
TGME49_262640	1.696	0.0007097
TGME49_223840	1.694	0.001965
TGME49_247780	1.693	0.02453
TGME49_500031	1.693	0.2603
TGME49_264730	1.692	0.009409
TGME49_227880	1.691	0.008978
TGME49_299240	1.691	0.01282
TGME49_260850	1.689	0.02559
TGME49_295400	1.687	0.0002725
TGME49_319710	1.686	0.01366
TGME49_278240	1.685	0.0006491
TGME49_249760	1.684	0.0003348
TGME49_311770	1.684	0.001715
TGME49_315250	1.684	0.0009709
TGME49_277230	1.682	0.09871
TGME49_247770	1.679	0.0007196
TGME49_295460	1.679	0.1849
TGME49_307760	1.679	0.2581
TGME49_208450	1.678	0.03707
TGME49_224310	1.678	0.0004869
TGME49_238220	1.678	0.01091
TGME49_245432	1.678	0.001111
TGME49_253790	1.676	0.0001876
TGME49_272600	1.676	0.0009363
TGME49_236640	1.675	0.117
TGME49_258480	1.675	0.05215
TGME49_273640	1.674	0.002824
TGME49_312065	1.674	0.1
TGME49_226590	1.671	0.0002784
TGME49_255270	1.669	0.07832
TGME49_306390	1.669	0.000125
TGME49_205390	1.668	0.004296
TGME49_262140	1.667	0.0004331
TGME49_254330	1.666	0.0004337
TGME49_207600	1.665	0.000414
TGME49_306270	1.664	0.001087
TGME49_221430	1.66	0.1261
TGME49_279450	1.66	0.0001133
TGME49_500432	1.659	0.002764
TGME49_221510	1.658	0.0005193
TGME49_260650	1.656	0.000253
TGME49_213710	1.655	0.04951
TGME49_202010	1.654	0.0002216
TGME49_264040	1.651	0.0003339
TGME49_217850	1.65	2.891e-05
TGME49_265360	1.65	0.0001575
TGME49_320690	1.649	0.0009535
TGME49_229920	1.646	0.0002255
TGME49_209570	1.645	0.02929
TGME49_213880	1.644	0.0008011
TGME49_238230	1.643	5.123e-05
TGME49_312480	1.643	7.59e-05
TGME49_225555	1.641	0.001445
TGME49_261060	1.639	0.0007596
TGME49_320760	1.638	8.629e-06
TGME49_217730	1.637	0.1186
TGME49_209260	1.636	8.04e-05
TGME49_258160	1.636	0.0003633
TGME49_300631	1.636	0.00248
TGME49_268650	1.635	3.019e-05
TGME49_211860	1.634	0.0005916
TGME49_286740	1.634	0.000425
TGME49_268880	1.633	0.003193
TGME49_289610	1.63	0.01228
TGME49_211600	1.627	0.2552
TGME49_295310	1.626	0.0465
TGME49_253600	1.625	0.1761
TGME49_265260	1.624	0.0008462
TGME49_201240	1.623	0.01167
TGME49_320180	1.621	0.0001167
TGME49_207800	1.62	0.01379
TGME49_249950	1.62	0.001926
TGME49_297710	1.62	2.955e-05
TGME49_232270	1.618	0.001021
TGME49_273360	1.618	0.0002254
TGME49_209985	1.617	0.0001164
TGME49_295760	1.617	0.005348
TGME49_293600	1.615	0.04731
TGME49_205100	1.614	0.004378
TGME49_210260	1.614	0.07748
TGME49_213520	1.614	0.0003504
TGME49_245650	1.614	0.0128
TGME49_207830	1.613	6.776e-05
TGME49_227010	1.612	0.01316
TGME49_249710	1.612	2.328e-05
TGME49_271800	1.61	0.01229
TGME49_318150	1.61	0.06586
TGME49_279360	1.609	0.01809
TGME49_319695	1.607	0.002119
TGME49_243990	1.606	0.07672
TGME49_259830	1.606	0.001071
TGME49_248130	1.604	0.00102
TGME49_213460	1.602	0.000309
TGME49_301430	1.602	0.0007257
TGME49_248990	1.596	1.537e-05
TGME49_294902	1.596	0.00176
TGME49_212920	1.592	0.008232
TGME49_295620	1.591	0.001659
TGME49_247540	1.59	0.00012
TGME49_320720	1.59	0.02587
TGME49_260510	1.587	0.01187
TGME49_318350	1.586	0.001068
TGME49_270190	1.582	0.0134
TGME49_310060	1.582	0.00015
TGME49_286220	1.579	0.008507
TGME49_314250	1.579	0.006134
TGME49_219678	1.578	0.08953
TGME49_265010	1.578	0.0004039
TGME49_207750	1.576	0.0009415
TGME49_228180	1.576	0.0138
TGME49_209140	1.574	0.0005058
TGME49_217410	1.573	0.03072
TGME49_277690	1.572	0.02387
TGME49_233610	1.571	0.02862
TGME49_254603	1.57	0.3153
TGME49_309990	1.569	0.005596
TGME49_273630	1.568	0.07798
TGME49_233490	1.567	0.01456
TGME49_225580	1.566	0.0004219
TGME49_266450	1.566	0.02775
TGME49_206640	1.564	0.0001012
TGME49_226870	1.564	0.00995
TGME49_256090	1.564	0.0005469
TGME49_288510	1.563	1.021e-05
TGME49_202220	1.562	0.001636
TGME49_318170	1.562	0.001377
TGME49_212760	1.561	0.01053
TGME49_262400	1.561	5.594e-06
TGME49_293190	1.561	0.0003593
TGME49_205090	1.558	0.00365
TGME49_268210	1.558	0.000287
TGME49_286430	1.558	0.007429
TGME49_265170	1.556	0.001223
TGME49_277700	1.556	0.01558
TGME49_222400	1.555	0.0004216
TGME49_226570	1.555	0.001598
TGME49_290040	1.554	0.0002133
TGME49_206630	1.553	0.000122
TGME49_309160	1.553	0.1672
TGME49_206680	1.552	0.09928
TGME49_250890	1.552	0.1766
TGME49_311040	1.552	0.0231
TGME49_226700	1.551	0.004282
TGME49_266410	1.55	0.0006418
TGME49_231100	1.549	0.0001573
TGME49_210430	1.548	0.1728
TGME49_249860	1.548	0.0004857
TGME49_263170	1.548	0.002619
TGME49_259530	1.547	0.007627
TGME49_255890	1.545	0.0008844
TGME49_240890	1.543	0.0003502
TGME49_290580	1.543	0.02869
TGME49_297160	1.543	8.378e-05
TGME49_310210	1.543	0.001583
TGME49_202550	1.542	0.000402
TGME49_273130	1.541	0.0005725
TGME49_203120	1.54	0.1006
TGME49_213067	1.54	0.0002451
TGME49_262560	1.54	0.001311
TGME49_280760	1.54	0.02811
TGME49_231360	1.538	0.05255
TGME49_258920	1.538	0.01625
TGME49_265860	1.538	0.01078
TGME49_255900	1.537	0.003024
TGME49_236250	1.536	0.006654
TGME49_318210	1.536	0.01186
TGME49_316090	1.535	0.3826
TGME49_218810	1.534	0.0167
TGME49_259130	1.534	0.08749
TGME49_306030	1.534	0.000115
TGME49_310350	1.534	0.02404
TGME49_316270	1.534	0.004616
TGME49_249480	1.532	0.01812
TGME49_234980	1.531	0.0001857
TGME49_201210	1.53	0.0006479
TGME49_207200	1.53	0.2885
TGME49_212170	1.53	0.01913
TGME49_222870	1.53	0.0001564
TGME49_229150	1.53	0.0004761
TGME49_235880	1.53	0.008089
TGME49_257730	1.53	0.0007556
TGME49_253420	1.529	0.01928
TGME49_278365	1.528	0.01443
TGME49_202510	1.527	0.0307
TGME49_209010	1.527	0.001911
TGME49_222160	1.526	0.001021
TGME49_297810	1.526	0.000191
TGME49_265538	1.525	0.1269
TGME49_500214	1.525	0.000973
TGME49_205290	1.524	0.0001589
TGME49_215980	1.524	0.02533
TGME49_226910	1.523	0.0003461
TGME49_253615	1.523	0.0777
TGME49_213730	1.522	0.0003688
TGME49_254610	1.521	0.00142
TGME49_210750	1.52	0.003825
TGME49_252630	1.52	0.003441
TGME49_269150	1.52	0.01737
TGME49_224932	1.519	0.000455
TGME49_293240	1.519	0.2197
TGME49_220910	1.515	0.01131
TGME49_281480	1.514	0.01879
TGME49_311905	1.513	0.06898
TGME49_214530	1.512	0.0003704
TGME49_262980	1.512	0.0006445
TGME49_500276	1.512	0.006534
TGME49_214170	1.511	0.003555
TGME49_244350	1.511	0.002457
TGME49_267855	1.51	0.0003914
TGME49_219260	1.505	0.04087
TGME49_227870	1.505	0.008252
TGME49_313340	1.505	0.3283
TGME49_250360	1.504	0.1859
TGME49_240660	1.503	0.01685
TGME49_272230	1.503	0.001951
TGME49_313820	1.503	0.01249
TGME49_262860	1.502	0.001328
TGME49_266800	1.502	0.003026
TGME49_314550	1.502	0.005936
TGME49_234950	1.501	0.003871
TGME49_231010	1.499	0.001934
TGME49_315230	1.499	1.404e-05
TGME49_316450	1.499	0.06749
TGME49_255330	1.498	0.004474
TGME49_307570	1.496	0.0001715
TGME49_217430	1.495	0.0003225
TGME49_251670	1.495	0.01752
TGME49_257440	1.495	0.0008228
TGME49_267280	1.494	0.02579
TGME49_314422	1.494	0.0001607
TGME49_236530	1.493	0.001512
TGME49_265220	1.492	0.004488
TGME49_222910	1.491	0.0003669
TGME49_223150	1.491	0.001545
TGME49_245710	1.491	0.0006437
TGME49_262940	1.491	0.04745
TGME49_294190	1.491	0.0006637
TGME49_230910	1.49	0.01428
TGME49_230490	1.489	0.001077
TGME49_263550	1.489	0.009181
TGME49_217688	1.488	0.02324
TGME49_273290	1.486	0.1492
TGME49_223110	1.485	0.001363
TGME49_254050	1.485	0.004772
TGME49_259690	1.485	0.001204
TGME49_297130	1.485	0.002083
TGME49_283780	1.484	0.000724
TGME49_272530	1.483	0.07174
TGME49_313770	1.483	0.0001708
TGME49_225420	1.482	0.01748
TGME49_222250	1.48	0.04365
TGME49_242720	1.479	0.004076
TGME49_249910	1.479	1.684e-05
TGME49_242570	1.478	0.001922
TGME49_274070	1.478	0.003514
TGME49_300150	1.478	0.001895
TGME49_278760	1.477	0.09939
TGME49_217640	1.476	0.2424
TGME49_307990	1.476	0.04576
TGME49_219130	1.475	9.775e-06
TGME49_235560	1.475	0.000797
TGME49_282210	1.475	0.01446
TGME49_258730	1.474	0.002048
TGME49_205300	1.473	0.08133
TGME49_225450	1.473	0.3735
TGME49_294270	1.473	0.0007968
TGME49_310130	1.473	0.001203
TGME49_229220	1.472	0.2212
TGME49_225360	1.471	0.001159
TGME49_248840	1.471	0.0007141
TGME49_269690	1.471	0.0005314
TGME49_305800	1.469	0.000542
TGME49_214920	1.468	0.03747
TGME49_222070	1.468	0.002262
TGME49_312700	1.466	0.01344
TGME49_318190	1.466	0.003644
TGME49_256780	1.465	0.005576
TGME49_500338	1.465	0.0009875
TGME49_207910	1.464	0.007449
TGME49_212725	1.464	0.009201
TGME49_260340	1.464	0.1341
TGME49_294640	1.464	0.1216
TGME49_500121	1.464	0.02011
TGME49_262150	1.463	0.0001316
TGME49_211630	1.462	0.003599
TGME49_260140	1.461	0.001035
TGME49_309570	1.461	0.001788
TGME49_500096	1.461	0.1294
TGME49_200250	1.458	0.002124
TGME49_322010	1.458	0.0006663
TGME49_232640	1.457	0.0729
TGME49_250900	1.457	0.003445
TGME49_258720	1.457	0.03116
TGME49_274060	1.457	0.001303
TGME49_320040	1.457	0.002569
TGME49_216055	1.456	0.03535
TGME49_235750	1.454	0.01261
TGME49_246690	1.454	0.04358
TGME49_248260	1.454	0.006415
TGME49_216275	1.453	0.003176
TGME49_310670	1.453	2.339e-05
TGME49_227800	1.452	0.0003
TGME49_306500	1.452	0.0009767
TGME49_245770	1.45	0.01763
TGME49_210790	1.449	0.001244
TGME49_262540	1.449	0.007745
TGME49_265000	1.449	0.01479
TGME49_222210	1.447	0.003861
TGME49_228770	1.446	0.0004028
TGME49_233170	1.446	0.1387
TGME49_305920	1.446	0.02203
TGME49_216040	1.445	0.01071
TGME49_228760	1.445	0.0003268
TGME49_260620	1.445	0.0533
TGME49_267820	1.445	0.0496
TGME49_217340	1.444	0.002125
TGME49_295080	1.444	0.01169
TGME49_219180	1.443	0.02309
TGME49_285750	1.442	0.1247
TGME49_314000	1.441	0.002899
TGME49_233310	1.44	0.005466
TGME49_292270	1.44	0.02247
TGME49_205720	1.439	0.003408
TGME49_232750	1.439	0.003174
TGME49_237870	1.439	0.004442
TGME49_255420	1.439	0.00124
TGME49_312600	1.439	0.003126
TGME49_215280	1.437	0.0006883
TGME49_249650	1.437	0.0007202
TGME49_207060	1.436	0.008978
TGME49_247290	1.436	0.007969
TGME49_310970	1.436	0.01611
TGME49_316520	1.436	0.0006353
TGME49_210450	1.435	0.004863
TGME49_315280	1.435	0.005484
TGME49_216470	1.434	0.246
TGME49_249790	1.434	0.004129
TGME49_202960	1.433	0.09417
TGME49_256800	1.433	0.03586
TGME49_270120	1.433	0.00133
TGME49_216660	1.432	0.005391
TGME49_231590	1.432	0.003472
TGME49_263510	1.431	0.02087
TGME49_222200	1.43	0.08844
TGME49_244570	1.429	0.02367
TGME49_311220	1.429	0.0009025
TGME49_248950	1.428	0.03596
TGME49_223800	1.427	0.01162
TGME49_260190	1.426	0.002312
TGME49_256760	1.425	0.0008748
TGME49_265280	1.425	0.01999
TGME49_268380	1.425	0.02665
TGME49_289510	1.425	0.003743
TGME49_311920	1.425	0.003932
TGME49_218400	1.423	0.358
TGME49_233695	1.423	0.03478
TGME49_242240	1.423	0.01641
TGME49_286720	1.423	0.0001938
TGME49_263280	1.422	0.003579
TGME49_270070	1.422	0.002075
TGME49_305820	1.421	0.0003131
TGME49_236800	1.42	0.0131
TGME49_278040	1.419	0.4554
TGME49_292120	1.419	0.001724
TGME49_292330	1.419	0.01546
TGME49_301160	1.419	0.0008137
TGME49_224070	1.418	0.06114
TGME49_248660	1.418	0.2162
TGME49_272640	1.418	0.0005818
TGME49_288990	1.418	0.1043
TGME49_213950	1.417	0.006646
TGME49_239080	1.417	0.000818
TGME49_242000	1.417	0.4317
TGME49_204280	1.416	0.009126
TGME49_225220	1.416	0.008896
TGME49_276100	1.416	0.007964
TGME49_252310	1.415	0.1021
TGME49_284780	1.415	0.000709
TGME49_266620	1.414	0.006564
TGME49_271120	1.414	0.00194
TGME49_209755	1.413	0.0004438
TGME49_221410	1.413	0.0116
TGME49_247360	1.413	0.02261
TGME49_263270	1.413	0.00147
TGME49_285840	1.413	0.0004857
TGME49_214480	1.412	0.03578
TGME49_301216	1.412	0.03112
TGME49_203520	1.411	0.107
TGME49_255930	1.411	0.02492
TGME49_500151	1.411	0.3789
TGME49_237200	1.41	0.2266
TGME49_255680	1.41	0.05864
TGME49_266140	1.41	0.01653
TGME49_267740	1.409	0.0008661
TGME49_272695	1.408	0.001107
TGME49_280730	1.408	0.003608
TGME49_213480	1.407	0.002281
TGME49_212100	1.406	0.02499
TGME49_308590	1.406	0.03953
TGME49_268790	1.405	6.176e-05
TGME49_273540	1.404	0.005423
TGME49_286520	1.404	0.01024
TGME49_240830	1.403	0.009243
TGME49_243910	1.403	0.001247
TGME49_312050	1.403	0.001403
TGME49_293860	1.402	0.004603
TGME49_310000	1.402	0.002416
TGME49_310710	1.402	0.008595
TGME49_210682	1.401	0.02656
TGME49_251950	1.401	0.0032
TGME49_252380	1.401	5.563e-05
TGME49_252480	1.401	0.00839
TGME49_314020	1.401	0.005369
TGME49_235398	1.4	0.02288
TGME49_290960	1.4	0.005214
TGME49_267730	1.399	0.001382
TGME49_319640	1.399	0.007918
TGME49_202620	1.398	0.001133
TGME49_226310	1.398	0.01761
TGME49_227920	1.397	0.005149
TGME49_236080	1.397	0.0002209
TGME49_288620	1.397	0.02124
TGME49_218358	1.396	0.005609
TGME49_258180	1.396	0.005849
TGME49_258550	1.396	0.001289
TGME49_297520	1.396	0.0007607
TGME49_265830	1.395	0.004754
TGME49_290000	1.395	0.0006745
TGME49_311690	1.395	0.009218
TGME49_214910	1.394	0.0002221
TGME49_271892	1.394	0.07432
TGME49_318370	1.394	0.0006618
TGME49_226940	1.393	0.39
TGME49_272490	1.393	0.001234
TGME49_281930	1.393	0.001815
TGME49_500125	1.392	9.984e-05
TGME49_224840	1.391	0.0001163
TGME49_227260	1.391	0.1966
TGME49_288320	1.391	0.03591
TGME49_218580	1.39	0.0004521
TGME49_236070	1.39	0.0004365
TGME49_259160	1.39	0.2471
TGME49_204380	1.389	0.334
TGME49_253640	1.389	0.05156
TGME49_310100	1.389	0.01444
TGME49_217790	1.388	0.4539
TGME49_230070	1.388	0.02037
TGME49_270090	1.388	0.01672
TGME49_290170	1.386	0.003459
TGME49_500245	1.386	0.3408
TGME49_273430	1.385	0.04795
TGME49_204340	1.383	0.0001283
TGME49_209680	1.383	0.01209
TGME49_216540	1.382	0.0103
TGME49_310440	1.381	0.001349
TGME49_226720	1.38	0.00231
TGME49_321530	1.38	0.003074
TGME49_258030	1.378	0.132
TGME49_295370	1.377	0.008709
TGME49_213820	1.375	0.1285
TGME49_239630	1.375	0.000308
TGME49_500241	1.375	0.04138
TGME49_306430	1.374	0.002414
TGME49_264880	1.373	0.03915
TGME49_294740	1.373	0.2863
TGME49_254430	1.371	0.2756
TGME49_265190	1.371	0.08784
TGME49_278990	1.371	0.02463
TGME49_270370	1.369	0.1248
TGME49_220140	1.368	0.05912
TGME49_244550	1.368	0.01631
TGME49_500289	1.368	0.005659
TGME49_205670	1.367	0.09949
TGME49_216910	1.367	0.1784
TGME49_261620	1.367	0.2602
TGME49_267330	1.367	0.001133
TGME49_201250	1.366	0.005965
TGME49_254365	1.366	0.0241
TGME49_320015	1.366	0.06306
TGME49_290890	1.365	0.00191
TGME49_307860	1.365	0.01875
TGME49_208800	1.364	0.2293
TGME49_220090	1.364	0.008366
TGME49_221230	1.364	0.0001262
TGME49_263680	1.364	0.01881
TGME49_307820	1.364	0.0021
TGME49_221940	1.363	0.004093
TGME49_224900	1.363	0.0001772
TGME49_275840	1.363	0.01161
TGME49_214800	1.362	0.01437
TGME49_315670	1.362	0.0005466
TGME49_203160	1.361	0.01618
TGME49_235680	1.36	0.0009032
TGME49_264790	1.36	0.1285
TGME49_299990	1.36	0.03612
TGME49_306910	1.36	0.0005059
TGME49_314660	1.36	0.00173
TGME49_243980	1.359	0.3123
TGME49_231150	1.358	0.001256
TGME49_315930	1.358	0.2407
TGME49_248200	1.357	0.2881
TGME49_260870	1.357	0.004822
TGME49_311150	1.357	0.02004
TGME49_314570	1.357	0.05225
TGME49_201670	1.356	0.2756
TGME49_215890	1.356	0.01252
TGME49_253000	1.356	0.002424
TGME49_500294	1.356	0.01386
TGME49_265020	1.355	0.011
TGME49_500386	1.355	0.00491
TGME49_207920	1.354	0.001038
TGME49_277990	1.353	0.004678
TGME49_288685	1.353	0.02413
TGME49_215550	1.352	0.05777
TGME49_219210	1.352	0.01751
TGME49_243760	1.352	0.1192
TGME49_215010	1.351	0.01289
TGME49_228360	1.351	0.04255
TGME49_232060	1.351	0.02033
TGME49_249000	1.351	0.04237
TGME49_273930	1.351	0.003841
TGME49_257060	1.35	0.005868
TGME49_281520	1.35	0.0004792
TGME49_290180	1.35	0.09405
TGME49_293200	1.35	0.07053
TGME49_246120	1.349	0.2715
TGME49_264740	1.349	0.0001905
TGME49_207040	1.348	0.05509
TGME49_209870	1.348	0.005186
TGME49_224800	1.348	0.1808
TGME49_248870	1.348	0.0162
TGME49_251850	1.348	0.001698
TGME49_214320	1.347	0.0003214
TGME49_241160	1.347	0.5123
TGME49_300612	1.347	0.411
TGME49_308040	1.347	0.00184
TGME49_309240	1.347	0.004207
TGME49_268860	1.346	0.0388
TGME49_272760	1.346	0.02275
TGME49_262930	1.345	0.07908
TGME49_311070	1.345	0.1724
TGME49_206390	1.344	0.3035
TGME49_215930	1.344	0.09059
TGME49_219200	1.344	3.459e-05
TGME49_244200	1.344	0.0001559
TGME49_264660	1.344	0.000631
TGME49_268730	1.344	0.06719
TGME49_216530	1.343	0.01954
TGME49_227410	1.343	0.03096
TGME49_259720	1.343	0.002971
TGME49_224490	1.342	0.01817
TGME49_278720	1.342	0.0009205
TGME49_204320	1.341	0.02338
TGME49_240550	1.341	0.0145
TGME49_254010	1.341	0.0001063
TGME49_286650	1.341	0.0001078
TGME49_205570	1.339	0.005979
TGME49_232280	1.339	0.0003594
TGME49_239087	1.339	0.1072
TGME49_500301	1.338	0.001595
TGME49_242580	1.337	0.008826
TGME49_251962	1.337	0.07676
TGME49_270330	1.337	0.02692
TGME49_288830	1.337	0.0007526
TGME49_202940	1.336	0.03459
TGME49_222188	1.336	0.07341
TGME49_292170	1.336	0.5446
TGME49_215590	1.335	0.001009
TGME49_263330	1.335	0.0004703
TGME49_285980	1.335	0.002996
TGME49_257340	1.334	0.006518
TGME49_278740	1.334	0.005547
TGME49_203960	1.333	0.08578
TGME49_209720	1.332	0.001157
TGME49_232080	1.332	0.003167
TGME49_234470	1.332	0.001277
TGME49_243490	1.332	0.003766
TGME49_248450	1.332	0.2819
TGME49_267270	1.332	0.02503
TGME49_288500	1.332	0.0009443
TGME49_302055	1.331	0.2825
TGME49_206480	1.33	0.001482
TGME49_247230	1.33	0.02083
TGME49_272000	1.33	0.0009013
TGME49_293810	1.33	0.004939
TGME49_318550	1.33	0.02709
TGME49_221350	1.329	0.02224
TGME49_260660	1.329	0.3454
TGME49_311765	1.329	0.316
TGME49_254410	1.328	0.01277
TGME49_257070	1.328	0.0005942
TGME49_258650	1.328	0.006698
TGME49_280400	1.327	0.001333
TGME49_315958	1.327	0.354
TGME49_247980	1.326	0.04619
TGME49_296950	1.326	0.001051
TGME49_297465	1.326	0.00936
TGME49_270570	1.325	0.2124
TGME49_215090	1.324	0.03454
TGME49_294750	1.324	0.1496
TGME49_297460	1.324	0.04463
TGME49_243210	1.323	0.2899
TGME49_214810	1.322	0.01393
TGME49_222970	1.322	0.00207
TGME49_239890	1.321	0.002955
TGME49_246570	1.321	0.01348
TGME49_246330	1.32	0.0004229
TGME49_257780	1.32	0.03318
TGME49_271170	1.32	0.1393
TGME49_277860	1.32	0.003645
TGME49_295610	1.32	0.05483
TGME49_310270	1.32	0.004685
TGME49_209800	1.319	0.009274
TGME49_220570	1.319	0.02218
TGME49_303450	1.319	0.07826
TGME49_500163	1.319	0.3452
TGME49_270270	1.318	0.006568
TGME49_273905	1.318	0.003372
TGME49_305120	1.318	0.009557
TGME49_219682	1.317	8.579e-05
TGME49_233430	1.317	0.0009221
TGME49_268800	1.317	0.3127
TGME49_281370	1.317	0.001823
TGME49_312390	1.317	0.06281
TGME49_316240	1.317	0.004194
TGME49_220230	1.316	0.0008742
TGME49_233100	1.316	0.002408
TGME49_246530	1.316	0.0094
TGME49_271888	1.316	0.002612
TGME49_273380	1.316	0.004647
TGME49_295730	1.315	0.03295
TGME49_315820	1.315	0.06496
TGME49_221400	1.314	0.1278
TGME49_225940	1.314	0.007081
TGME49_228400	1.314	0.00187
TGME49_285220	1.314	0.0335
TGME49_500067	1.314	0.02123
TGME49_274100	1.313	0.01795
TGME49_298030	1.313	0.01134
TGME49_299070	1.313	0.005288
TGME49_311890	1.312	0.002924
TGME49_211250	1.311	0.01565
TGME49_321660	1.311	0.007033
TGME49_207460	1.31	0.008976
TGME49_239400	1.31	0.0005718
TGME49_253810	1.31	0.02101
TGME49_260360	1.31	0.0856
TGME49_266810	1.31	0.0259
TGME49_285160	1.31	0.128
TGME49_314970	1.31	0.0002476
TGME49_220170	1.309	0.007055
TGME49_239540	1.309	0.02102
TGME49_244860	1.309	0.5198
TGME49_309280	1.309	0.1923
TGME49_500252	1.309	0.239
TGME49_213570	1.308	0.1023
TGME49_275830	1.308	0.08214
TGME49_287980	1.308	0.001762
TGME49_208370	1.307	0.0009486
TGME49_221570	1.307	0.1742
TGME49_227780	1.307	0.03773
TGME49_229740	1.307	0.01153
TGME49_293840	1.307	0.3461
TGME49_309420	1.307	0.006074
TGME49_309850	1.307	0.05697
TGME49_218770	1.306	0.05762
TGME49_225880	1.306	0.0254
TGME49_240380	1.306	0.3105
TGME49_252220	1.306	0.001834
TGME49_260210	1.306	0.146
TGME49_271070	1.306	0.03006
TGME49_315080	1.306	0.01427
TGME49_318300	1.306	0.07899
TGME49_203730	1.305	0.01569
TGME49_225930	1.305	0.00662
TGME49_261030	1.304	0.06207
TGME49_271840	1.304	0.4336
TGME49_281620	1.304	0.007174
TGME49_500053	1.304	0.01417
TGME49_239130	1.303	0.1252
TGME49_260520	1.303	6.516e-05
TGME49_203940	1.302	0.03232
TGME49_292190	1.302	0.137
TGME49_228250	1.301	0.01063
TGME49_236780	1.301	0.2188
TGME49_286140	1.301	0.4639
TGME49_313160	1.301	0.2621
TGME49_207590	1.3	0.4135
TGME49_263730	1.299	0.0008806
TGME49_281910	1.299	0.09428
TGME49_281440	1.298	0.003083
TGME49_305540	1.298	0.0253
TGME49_240970	1.297	0.4206
TGME49_244920	1.297	0.1431
TGME49_247050	1.297	0.05764
TGME49_263323	1.297	0.01914
TGME49_216840	1.296	0.2319
TGME49_220110	1.296	0.001572
TGME49_238150	1.296	0.00399
TGME49_278890	1.296	0.01112
TGME49_284170	1.296	0.1717
TGME49_313990	1.296	0.00556
TGME49_209020	1.295	0.02508
TGME49_278730	1.295	0.02686
TGME49_232590	1.294	0.04024
TGME49_258930	1.294	0.003349
TGME49_310320	1.294	0.006136
TGME49_313070	1.294	0.001082
TGME49_313665	1.294	0.1754
TGME49_219280	1.293	0.00474
TGME49_261660	1.293	0.2249
TGME49_202780	1.292	0.0007471
TGME49_208390	1.292	0.01576
TGME49_248790	1.292	0.07731
TGME49_260030	1.292	0.1195
TGME49_321410	1.292	0.008826
TGME49_215620	1.291	0.1398
TGME49_218840	1.291	0.00453
TGME49_222840	1.291	0.009792
TGME49_260990	1.291	0.08699
TGME49_222930	1.29	0.08645
TGME49_306590	1.29	0.0525
TGME49_235450	1.289	0.009127
TGME49_257520	1.289	0.01778
TGME49_300641	1.289	0.2679
TGME49_208590	1.288	0.0001457
TGME49_215210	1.288	0.109
TGME49_304500	1.288	0.006887
TGME49_240500	1.287	0.01182
TGME49_240700	1.287	0.02661
TGME49_288700	1.287	0.1666
TGME49_309720	1.287	0.3542
TGME49_314530	1.287	0.009316
TGME49_311750	1.286	0.001878
TGME49_312640	1.286	0.0492
TGME49_316140	1.286	0.003782
TGME49_312860	1.285	0.004005
TGME49_239700	1.284	0.5258
TGME49_278230	1.284	0.1168
TGME49_294812	1.284	0.3361
TGME49_230610	1.283	0.1666
TGME49_243240	1.283	0.0345
TGME49_316470	1.283	0.001034
TGME49_500157	1.283	0.01884
TGME49_206470	1.282	0.001703
TGME49_208450	1.282	0.007717
TGME49_211640	1.282	0.04882
TGME49_234310	1.282	0.007007
TGME49_239050	1.282	0.04443
TGME49_270530	1.282	0.02926
TGME49_300380	1.282	0.001793
TGME49_223000	1.281	0.001761
TGME49_244540	1.281	0.1894
TGME49_291320	1.281	0.0853
TGME49_203720	1.28	0.06438
TGME49_208320	1.28	0.002356
TGME49_241890	1.279	0.1802
TGME49_225780	1.278	0.0628
TGME49_229680	1.278	0.08454
TGME49_271110	1.278	0.01332
TGME49_220390	1.277	0.004772
TGME49_239720	1.277	0.02091
TGME49_271250	1.277	0.004131
TGME49_312230	1.277	0.0109
TGME49_207420	1.276	0.008747
TGME49_216410	1.276	0.01119
TGME49_224520	1.276	0.01267
TGME49_248670	1.276	0.004248
TGME49_286510	1.276	0.05227
TGME49_224970	1.275	0.04602
TGME49_246960	1.275	0.182
TGME49_293440	1.275	0.01388
TGME49_310470	1.275	0.004647
TGME49_206350	1.274	0.05739
TGME49_218600	1.274	0.01629
TGME49_257500	1.273	0.1026
TGME49_296640	1.272	0.5536
TGME49_309580	1.272	0.1508
TGME49_221390	1.271	0.003725
TGME49_300240	1.271	0.01766
TGME49_312340	1.271	0.5089
TGME49_315980	1.271	0.02831
TGME49_318290	1.271	0.003148
TGME49_203362	1.27	0.03631
TGME49_259710	1.27	0.004261
TGME49_201130	1.269	0.002443
TGME49_202360	1.269	0.245
TGME49_218490	1.269	0.5096
TGME49_226500	1.269	0.00486
TGME49_293350	1.269	0.001826
TGME49_298630	1.269	0.002823
TGME49_238200	1.268	0.001498
TGME49_239752	1.268	0.0003285
TGME49_310290	1.268	0.02037
TGME49_202810	1.267	0.07189
TGME49_213670	1.267	0.003425
TGME49_224960	1.267	0.01193
TGME49_260370	1.267	0.009128
TGME49_267840	1.267	0.05023
TGME49_316330	1.267	0.004205
TGME49_203010	1.266	0.3179
TGME49_205330	1.266	0.004111
TGME49_207930	1.266	0.01209
TGME49_212260	1.266	0.004068
TGME49_242460	1.266	0.04314
TGME49_246000	1.266	0.2261
TGME49_305290	1.266	0.006845
TGME49_285540	1.265	0.3228
TGME49_292320	1.265	0.02132
TGME49_310410	1.265	0.02273
TGME49_239885	1.264	0.3847
TGME49_247740	1.264	0.03
TGME49_264210	1.264	0.1791
TGME49_246920	1.263	0.02566
TGME49_251710	1.263	0.2842
TGME49_270540	1.263	0.1334
TGME49_220240	1.261	0.0006559
TGME49_270850	1.261	0.2105
TGME49_233680	1.26	0.01745
TGME49_247220	1.26	0.0141
TGME49_295330	1.26	0.07529
TGME49_247670	1.259	0.05164
TGME49_260270	1.259	0.4951
TGME49_310300	1.259	0.006476
TGME49_216870	1.258	0.0924
TGME49_225160	1.258	5.307e-05
TGME49_294220	1.257	0.01019
TGME49_305770	1.257	0.002303
TGME49_219810	1.256	3.219e-05
TGME49_254250	1.256	0.04483
TGME49_202300	1.255	0.0004286
TGME49_227830	1.255	0.006997
TGME49_236520	1.255	0.02807
TGME49_243265	1.255	0.182
TGME49_262710	1.255	0.00635
TGME49_267300	1.255	0.02037
TGME49_216070	1.254	0.005607
TGME49_218950	1.254	0.01924
TGME49_219550	1.254	0.001746
TGME49_220610	1.254	0.05365
TGME49_224928	1.254	0.3528
TGME49_239620	1.254	0.005007
TGME49_247380	1.254	0.05246
TGME49_263530	1.254	0.008593
TGME49_285500	1.254	0.03452
TGME49_295035	1.254	0.07297
TGME49_204040	1.253	0.06598
TGME49_211730	1.253	0.1108
TGME49_227850	1.253	0.06243
TGME49_255940	1.253	0.3163
TGME49_224860	1.252	0.1033
TGME49_247930	1.252	0.007409
TGME49_261475	1.252	0.0557
TGME49_261500	1.252	0.05607
TGME49_306020	1.252	0.00322
TGME49_235960	1.251	0.09517
TGME49_207100	1.25	0.2149
TGME49_241310	1.25	0.04598
TGME49_266260	1.25	0.06995
TGME49_318720	1.25	0.02332
TGME49_217020	1.249	0.01326
TGME49_227660	1.249	0.06581
TGME49_244420	1.249	0.05102
TGME49_258500	1.248	0.006821
TGME49_267540	1.248	0.3383
TGME49_273400	1.248	0.1352
TGME49_278630	1.248	0.01314
TGME49_500328	1.248	0.5458
TGME49_214250	1.247	0.01181
TGME49_222170	1.247	0.0008406
TGME49_223485	1.247	0.01167
TGME49_227650	1.247	0.123
TGME49_255910	1.247	0.05273
TGME49_265180	1.247	0.006244
TGME49_289900	1.247	0.115
TGME49_318560	1.247	0.03749
TGME49_248600	1.246	0.03695
TGME49_269900	1.246	0.004445
TGME49_285210	1.246	0.0627
TGME49_203358	1.245	0.1757
TGME49_213060	1.245	0.0134
TGME49_215360	1.245	0.006483
TGME49_221690	1.245	0.004185
TGME49_228780	1.245	0.1278
TGME49_243570	1.245	0.1833
TGME49_316100	1.245	0.001312
TGME49_222230	1.244	3.976e-05
TGME49_239510	1.244	0.08313
TGME49_254710	1.244	0.1043
TGME49_203910	1.243	0.1275
TGME49_235620	1.243	0.0005053
TGME49_235980	1.243	0.00666
TGME49_237470	1.243	0.006514
TGME49_313290	1.243	0.007092
TGME49_247550	1.242	0.005866
TGME49_312520	1.242	0.02703
TGME49_319920	1.242	0.003067
TGME49_225500	1.241	0.2107
TGME49_242810	1.241	0.1444
TGME49_284580	1.241	0.02807
TGME49_214900	1.24	0.1478
TGME49_219460	1.24	0.06519
TGME49_223600	1.24	0.005789
TGME49_262380	1.24	0.003222
TGME49_319510	1.24	0.006643
TGME49_319550	1.24	0.1366
TGME49_209550	1.239	0.1887
TGME49_223095	1.239	0.1212
TGME49_244020	1.239	0.0175
TGME49_244870	1.239	0.00954
TGME49_253310	1.239	0.2637
TGME49_253740	1.239	0.3632
TGME49_258826	1.239	0.005517
TGME49_277880	1.239	0.6724
TGME49_292000	1.239	0.1081
TGME49_314800	1.239	0.08935
TGME49_321370	1.239	0.02247
TGME49_226825	1.238	0.5566
TGME49_237410	1.238	0.4065
TGME49_242080	1.238	0.02211
TGME49_249550	1.238	0.09061
TGME49_264030	1.237	0.02425
TGME49_293470	1.237	0.001753
TGME49_222290	1.236	0.2272
TGME49_271350	1.236	0.00207
TGME49_225710	1.235	0.1069
TGME49_262460	1.235	0.0002595
TGME49_277070	1.235	0.3697
TGME49_224730	1.234	0.01405
TGME49_236140	1.234	0.004078
TGME49_269740	1.234	0.3858
TGME49_299180	1.234	0.0789
TGME49_231350	1.233	0.001476
TGME49_257100	1.233	0.1291
TGME49_269450	1.233	0.05065
TGME49_295380	1.233	0.0266
TGME49_269990	1.232	0.0002082
TGME49_311870	1.232	0.03056
TGME49_318480	1.232	0.06137
TGME49_500066	1.232	0.03228
TGME49_202850	1.231	0.1702
TGME49_254380	1.231	0.00437
TGME49_270620	1.231	0.008905
TGME49_202460	1.23	0.0003511
TGME49_246190	1.23	0.004108
TGME49_270220	1.23	0.01139
TGME49_277895	1.23	0.04134
TGME49_285850	1.23	0.03222
TGME49_315710	1.23	0.1747
TGME49_320740	1.23	0.0175
TGME49_253080	1.229	0.01499
TGME49_262480	1.229	0.0379
TGME49_277920	1.229	0.1097
TGME49_278220	1.229	0.003556
TGME49_243950	1.228	0.01226
TGME49_270700	1.228	0.009728
TGME49_271920	1.228	0.01425
TGME49_289960	1.228	0.04151
TGME49_210730	1.227	0.002609
TGME49_228350	1.227	0.4806
TGME49_240690	1.227	0.03169
TGME49_244440	1.227	0.3132
TGME49_250790	1.227	0.04029
TGME49_259115	1.227	0.1594
TGME49_306650	1.227	0.01292
TGME49_308060	1.227	0.33
TGME49_311100	1.227	0.02601
TGME49_206490	1.226	0.4649
TGME49_209450	1.226	0.006885
TGME49_246475	1.226	0.05574
TGME49_225380	1.225	0.03532
TGME49_229490	1.225	0.0008016
TGME49_246460	1.225	0.009009
TGME49_254870	1.225	0.008386
TGME49_272670	1.225	0.01298
TGME49_285970	1.225	0.03477
TGME49_292310	1.225	0.02705
TGME49_293510	1.225	0.006457
TGME49_309940	1.225	0.05435
TGME49_217550	1.224	0.2689
TGME49_230140	1.224	0.01673
TGME49_249170	1.224	0.001695
TGME49_258110	1.224	0.1119
TGME49_205680	1.223	0.007778
TGME49_229420	1.223	0.2585
TGME49_253800	1.223	0.02366
TGME49_270150	1.223	0.01508
TGME49_200430	1.222	0.02382
TGME49_207960	1.222	0.03109
TGME49_234440	1.222	0.1228
TGME49_236620	1.222	0.001582
TGME49_248140	1.222	0.03819
TGME49_252270	1.222	0.03242
TGME49_253860	1.222	0.003567
TGME49_263595	1.222	0.1208
TGME49_265850	1.222	0.03742
TGME49_277820	1.222	0.3943
TGME49_307000	1.222	0.4582
TGME49_208790	1.221	0.02759
TGME49_289140	1.221	0.07297
TGME49_297330	1.221	0.1984
TGME49_302050	1.221	0.01318
TGME49_230190	1.22	0.05
TGME49_246510	1.22	0.0443
TGME49_216510	1.219	0.006647
TGME49_225060	1.219	0.01468
TGME49_280510	1.219	0.005945
TGME49_290260	1.219	0.03769
TGME49_294050	1.219	0.09655
TGME49_294250	1.219	0.00598
TGME49_315810	1.219	0.02966
TGME49_320120	1.219	0.06894
TGME49_207680	1.218	0.2564
TGME49_209240	1.218	0.09853
TGME49_224220	1.218	0.1742
TGME49_200440	1.217	0.007876
TGME49_234420	1.217	0.01167
TGME49_237000	1.217	0.009906
TGME49_254800	1.217	0.01252
TGME49_262650	1.217	0.7886
TGME49_262760	1.217	0.008822
TGME49_312430	1.217	0.009083
TGME49_313570	1.217	0.1023
TGME49_314720	1.217	0.4986
TGME49_254120	1.216	0.0005075
TGME49_281490	1.216	0.0165
TGME49_289180	1.216	0.009667
TGME49_313080	1.216	0.008754
TGME49_225480	1.215	0.06405
TGME49_230110	1.215	0.01896
TGME49_247760	1.215	0.0001316
TGME49_276170	1.215	0.003614
TGME49_305480	1.215	0.1428
TGME49_220100	1.214	0.0008595
TGME49_222110	1.214	0.001872
TGME49_225810	1.214	0.3925
TGME49_262100	1.214	0.0181
TGME49_314240	1.214	0.2877
TGME49_205350	1.213	0.2401
TGME49_249800	1.213	0.02447
TGME49_259168	1.213	0.05922
TGME49_262420	1.213	0.0823
TGME49_266050	1.213	0.3345
TGME49_285680	1.213	0.01274
TGME49_305810	1.213	0.01238
TGME49_226390	1.212	0.01932
TGME49_273885	1.212	0.002775
TGME49_292610	1.212	0.1987
TGME49_293300	1.212	0.01812
TGME49_308050	1.212	0.1748
TGME49_215260	1.211	0.005615
TGME49_220320	1.211	0.1194
TGME49_230440	1.211	0.01074
TGME49_247690	1.211	0.03978
TGME49_256970	1.211	0.002701
TGME49_219230	1.21	0.1169
TGME49_225470	1.21	0.003843
TGME49_263750	1.21	0.04178
TGME49_269000	1.21	0.02525
TGME49_204080	1.209	0.0004356
TGME49_214560	1.209	0.684
TGME49_249935	1.209	0.2084
TGME49_251600	1.209	0.1134
TGME49_262030	1.209	0.1325
TGME49_301120	1.209	0.003266
TGME49_307605	1.209	0.06204
TGME49_312200	1.209	0.01137
TGME49_213650	1.208	0.2649
TGME49_318420	1.208	0.1562
TGME49_206590	1.207	0.007993
TGME49_275630	1.207	0.07598
TGME49_284570	1.207	0.3022
TGME49_286630	1.207	0.1306
TGME49_290190	1.207	0.4455
TGME49_314400	1.207	0.01597
TGME49_316540	1.207	0.01272
TGME49_249320	1.206	0.0425
TGME49_254555	1.206	0.1667
TGME49_219290	1.205	0.09534
TGME49_232815	1.205	0.08862
TGME49_282150	1.205	0.2188
TGME49_309040	1.205	0.1024
TGME49_500353	1.205	0.5384
TGME49_213970	1.204	0.1076
TGME49_219800	1.204	0.0006608
TGME49_222180	1.204	0.2649
TGME49_242260	1.204	0.07989
TGME49_269760	1.204	0.1788
TGME49_281920	1.204	0.0005702
TGME49_314390	1.204	0.0008766
TGME49_319500	1.204	0.06242
TGME49_202800	1.203	0.4972
TGME49_214620	1.203	0.03773
TGME49_227790	1.203	0.02411
TGME49_248860	1.203	0.5471
TGME49_263480	1.202	0.2607
TGME49_267560	1.202	0.0008175
TGME49_267700	1.202	0.02851
TGME49_295010	1.202	0.06549
TGME49_310118	1.202	0.01971
TGME49_313190	1.202	0.002883
TGME49_214770	1.201	0.003721
TGME49_216750	1.201	0.1223
TGME49_227990	1.201	0.00847
TGME49_233930	1.201	0.001889
TGME49_267050	1.201	0.0148
TGME49_297900	1.201	0.0204
TGME49_299080	1.201	0.04798
TGME49_310640	1.201	0.05746
TGME49_222800	1.2	0.04752
TGME49_260550	1.2	0.0352
TGME49_265510	1.2	0.06571
TGME49_318490	1.2	0.0693
TGME49_202470	1.199	0.05605
TGME49_224340	1.199	0.004233
TGME49_500183	1.199	0.01252
TGME49_267550	1.198	0.0005571
TGME49_500141	1.198	0.4745
TGME49_224910	1.197	0.05298
TGME49_229390	1.197	0.1708
TGME49_230150	1.197	0.000649
TGME49_238915	1.197	0.07424
TGME49_246590	1.197	0.01187
TGME49_246740	1.197	0.01151
TGME49_270000	1.197	0.004846
TGME49_279380	1.197	0.01255
TGME49_299190	1.197	0.4013
TGME49_203300	1.196	0.06899
TGME49_227400	1.196	0.0886
TGME49_255920	1.196	0.4868
TGME49_258170	1.196	0.08388
TGME49_268720	1.196	0.04991
TGME49_277760	1.196	5.487e-06
TGME49_219080	1.195	0.1607
TGME49_237010	1.195	0.003516
TGME49_290600	1.195	0.03678
TGME49_297150	1.195	0.03438
TGME49_215430	1.194	0.009659
TGME49_235990	1.194	0.01846
TGME49_249460	1.194	0.7158
TGME49_251510	1.194	0.3392
TGME49_255980	1.194	0.05976
TGME49_257760	1.194	0.6062
TGME49_260670	1.194	0.01475
TGME49_266090	1.194	0.007588
TGME49_282130	1.194	0.07459
TGME49_301390	1.194	0.006913
TGME49_233890	1.193	0.004246
TGME49_238390	1.193	0.1493
TGME49_240860	1.193	0.02201
TGME49_268990	1.193	0.04375
TGME49_309780	1.193	0.4121
TGME49_211300	1.192	0.06108
TGME49_215020	1.192	0.06672
TGME49_218250	1.192	0.0909
TGME49_236960	1.192	0.6825
TGME49_213388	1.191	0.008906
TGME49_213690	1.191	0.3347
TGME49_215250	1.191	0.0002198
TGME49_289690	1.191	0.02253
TGME49_214750	1.19	0.007995
TGME49_215920	1.19	0.1543
TGME49_230400	1.19	0.006523
TGME49_260020	1.19	0.2457
TGME49_277260	1.19	0.5565
TGME49_310930	1.19	0.03407
TGME49_321570	1.19	0.05271
TGME49_226460	1.188	0.2759
TGME49_228390	1.188	0.08091
TGME49_230920	1.188	0.0003586
TGME49_235610	1.188	0.01465
TGME49_249870	1.188	0.009611
TGME49_260500	1.188	0.03726
TGME49_260790	1.188	0.2627
TGME49_263430	1.188	0.001513
TGME49_267090	1.188	0.001492
TGME49_288030	1.188	0.09237
TGME49_319940	1.188	0.2159
TGME49_203290	1.187	0.002266
TGME49_235730	1.187	0.2166
TGME49_251410	1.187	0.2307
TGME49_255730	1.187	0.4844
TGME49_262520	1.187	0.01654
TGME49_297230	1.187	0.003494
TGME49_219750	1.186	0.06273
TGME49_259970	1.186	0.0696
TGME49_300010	1.186	0.4062
TGME49_308093	1.186	0.01368
TGME49_211090	1.185	0.006395
TGME49_237880	1.185	0.02049
TGME49_268690	1.185	0.01679
TGME49_277790	1.185	0.007108
TGME49_232310	1.184	0.05519
TGME49_239610	1.184	0.002935
TGME49_251780	1.184	0.001296
TGME49_257020	1.184	0.0328
TGME49_265420	1.184	0.6004
TGME49_300660	1.184	0.2394
TGME49_202410	1.183	0.2049
TGME49_216680	1.183	0.04002
TGME49_219640	1.183	0.1167
TGME49_224820	1.183	0.1512
TGME49_238240	1.183	0.08454
TGME49_281980	1.183	0.01106
TGME49_311140	1.183	0.33
TGME49_212710	1.181	0.3806
TGME49_248980	1.181	0.03229
TGME49_268200	1.181	0.002579
TGME49_268890	1.181	0.001376
TGME49_268910	1.181	0.2005
TGME49_305790	1.181	0.0788
TGME49_318760	1.181	0.07084
TGME49_257040	1.18	0.005835
TGME49_273840	1.18	0.0874
TGME49_289120	1.18	0.003163
TGME49_320610	1.18	0.03247
TGME49_260230	1.179	0.1453
TGME49_270980	1.179	0.07604
TGME49_282090	1.179	0.02434
TGME49_310802	1.179	0.01342
TGME49_231460	1.178	0.07965
TGME49_254390	1.178	0.005569
TGME49_306610	1.178	0.0003906
TGME49_308840	1.178	0.006138
TGME49_315620	1.178	0.0003075
TGME49_316230	1.178	0.03965
TGME49_237530	1.177	0.123
TGME49_301130	1.177	0.1102
TGME49_216430	1.176	0.009204
TGME49_259660	1.176	0.009569
TGME49_260320	1.176	0.03323
TGME49_266680	1.176	0.3697
TGME49_285230	1.176	0.1248
TGME49_295710	1.176	0.01881
TGME49_213115	1.175	0.6759
TGME49_217530	1.175	0.001218
TGME49_271820	1.175	0.03415
TGME49_210380	1.174	0.02888
TGME49_220160	1.174	0.1079
TGME49_223910	1.174	0.0845
TGME49_248640	1.174	0.0152
TGME49_310870	1.174	0.1212
TGME49_227390	1.173	0.03358
TGME49_259980	1.173	0.01666
TGME49_263180	1.173	0.01664
TGME49_265820	1.173	0.2939
TGME49_308830	1.173	0.539
TGME49_202310	1.172	0.0417
TGME49_226280	1.172	0.2297
TGME49_233410	1.172	0.1064
TGME49_242730	1.172	0.07756
TGME49_251520	1.172	0.1428
TGME49_257625	1.172	0.08275
TGME49_268176	1.172	0.5343
TGME49_268260	1.172	0.008026
TGME49_285260	1.172	0.4078
TGME49_282000	1.171	0.2296
TGME49_293740	1.171	0.08708
TGME49_293820	1.171	0.1279
TGME49_202180	1.17	0.6346
TGME49_235360	1.17	0.1729
TGME49_262910	1.17	0.008346
TGME49_297890	1.17	0.04052
TGME49_308980	1.17	0.09981
TGME49_315170	1.17	0.03466
TGME49_204070	1.169	0.2901
TGME49_221490	1.169	0.006797
TGME49_224990	1.169	0.009813
TGME49_225310	1.169	0.0373
TGME49_233200	1.169	0.3447
TGME49_249215	1.169	0.03953
TGME49_269340	1.169	0.1662
TGME49_300650	1.169	0.3219
TGME49_500327	1.169	0.02548
TGME49_225550	1.168	0.0421
TGME49_310960	1.168	0.02259
TGME49_321360	1.168	0.02877
TGME49_214760	1.167	0.02044
TGME49_219530	1.167	0.1846
TGME49_240510	1.167	0.04147
TGME49_254370	1.167	0.09811
TGME49_263690	1.167	0.4086
TGME49_288910	1.167	0.08173
TGME49_300030	1.167	0.05935
TGME49_500160	1.167	0.1487
TGME49_206300	1.166	0.01059
TGME49_214990	1.166	0.007568
TGME49_226072	1.166	0.007662
TGME49_239070	1.166	0.02316
TGME49_242890	1.166	0.04709
TGME49_258130	1.166	0.002668
TGME49_289580	1.166	0.001127
TGME49_294960	1.166	0.03881
TGME49_202750	1.165	0.2278
TGME49_222960	1.165	0.1752
TGME49_261050	1.165	0.001764
TGME49_294930	1.165	0.08673
TGME49_203750	1.164	0.01147
TGME49_225440	1.164	0.4325
TGME49_230630	1.164	0.669
TGME49_249690	1.164	0.03144
TGME49_250330	1.164	0.04375
TGME49_272383	1.164	0.3962
TGME49_293420	1.164	0.1657
TGME49_208730	1.163	0.01648
TGME49_208770	1.163	0.3383
TGME49_232100	1.163	0.02736
TGME49_236660	1.163	0.03764
TGME49_272155	1.163	0.008479
TGME49_230520	1.162	0.006576
TGME49_276930	1.162	0.08914
TGME49_309050	1.162	0.2627
TGME49_237570	1.161	0.001371
TGME49_239930	1.161	0.04786
TGME49_274130	1.161	0.1365
TGME49_291010	1.161	0.3222
TGME49_214790	1.16	0.02866
TGME49_215660	1.16	0.3012
TGME49_229900	1.16	0.06111
TGME49_259000	1.16	0.2416
TGME49_222010	1.159	0.7177
TGME49_248180	1.159	0.06592
TGME49_271880	1.159	0.5441
TGME49_500146	1.159	0.002849
TGME49_215940	1.158	0.4729
TGME49_235402	1.158	0.379
TGME49_263470	1.158	0.06605
TGME49_290980	1.158	0.05842
TGME49_311680	1.158	0.1195
TGME49_225340	1.157	0.09987
TGME49_231080	1.157	0.5706
TGME49_269660	1.157	0.05524
TGME49_285272	1.157	0.1399
TGME49_288240	1.157	0.1659
TGME49_315320	1.157	0.0345
TGME49_209960	1.156	0.03663
TGME49_242880	1.156	0.06323
TGME49_297140	1.156	0.1216
TGME49_298970	1.156	0.1572
TGME49_305090	1.156	0.07164
TGME49_207760	1.155	0.004137
TGME49_228490	1.155	0.01486
TGME49_270310	1.155	0.05276
TGME49_306330	1.155	0.006774
TGME49_229620	1.154	0.00571
TGME49_249010	1.154	0.09502
TGME49_286690	1.154	0.01851
TGME49_320140	1.154	0.04075
TGME49_213310	1.153	0.09708
TGME49_240280	1.153	0.06058
TGME49_243410	1.153	0.06663
TGME49_270320	1.153	0.0009397
TGME49_201700	1.152	0.02093
TGME49_226090	1.152	0.005006
TGME49_264010	1.152	0.2207
TGME49_272630	1.152	0.1011
TGME49_310700	1.152	0.0001983
TGME49_205540	1.151	0.03455
TGME49_212880	1.151	0.1806
TGME49_216375	1.151	0.4233
TGME49_240840	1.151	0.02545
TGME49_278450	1.151	0.4233
TGME49_281420	1.151	0.4198
TGME49_293610	1.151	0.04566
TGME49_313670	1.151	0.000293
TGME49_322210	1.151	0.05756
TGME49_205150	1.15	0.3701
TGME49_218590	1.15	0.01348
TGME49_224530	1.15	0.01572
TGME49_239480	1.15	0.03182
TGME49_254510	1.15	0.002657
TGME49_271240	1.15	0.1238
TGME49_273550	1.15	0.5597
TGME49_292975	1.15	0.007321
TGME49_305140	1.15	0.02293
TGME49_311360	1.15	0.008627
TGME49_215710	1.149	0.08416
TGME49_219520	1.149	0.02667
TGME49_239310	1.149	0.04875
TGME49_243340	1.149	0.5236
TGME49_244650	1.149	0.003293
TGME49_288750	1.149	0.04415
TGME49_294280	1.149	0.01332
TGME49_207160	1.148	0.07361
TGME49_208970	1.148	0.07172
TGME49_309610	1.148	0.293
TGME49_211480	1.147	0.1
TGME49_263740	1.147	0.02495
TGME49_271060	1.147	0.06259
TGME49_285240	1.147	0.05131
TGME49_289150	1.147	0.07678
TGME49_319880	1.147	0.006903
TGME49_223570	1.146	0.4269
TGME49_293870	1.146	0.0787
TGME49_296010	1.146	0.05857
TGME49_297100	1.146	0.2178
TGME49_307850	1.146	0.03583
TGME49_203860	1.145	0.09412
TGME49_215040	1.145	0.01915
TGME49_218570	1.145	0.4453
TGME49_281400	1.145	0.002032
TGME49_281545	1.145	0.1568
TGME49_315150	1.145	0.08477
TGME49_207690	1.144	0.05161
TGME49_219630	1.144	0.00745
TGME49_222990	1.144	0.1496
TGME49_241150	1.144	0.0196
TGME49_252420	1.144	0.04939
TGME49_263420	1.144	0.009217
TGME49_284630	1.144	0.2621
TGME49_310750	1.144	0.03248
TGME49_202080	1.143	0.3164
TGME49_233400	1.143	0.2761
TGME49_259610	1.143	0.4485
TGME49_287220	1.143	0.02173
TGME49_302000	1.143	0.1594
TGME49_220150	1.142	0.3716
TGME49_224190	1.142	0.05198
TGME49_258832	1.142	0.05857
TGME49_272380	1.142	0.03064
TGME49_500024	1.142	0.02243
TGME49_204060	1.141	0.05906
TGME49_240390	1.141	0.6461
TGME49_242320	1.141	0.4467
TGME49_257300	1.141	0.08361
TGME49_223130	1.14	0.1141
TGME49_254600	1.14	0.3622
TGME49_265500	1.14	0.2732
TGME49_282170	1.14	0.005621
TGME49_289790	1.14	0.7078
TGME49_305930	1.14	0.1299
TGME49_310220	1.14	0.02659
TGME49_313450	1.14	0.4189
TGME49_500406	1.14	0.1315
TGME49_202630	1.139	0.04275
TGME49_208710	1.139	0.07531
TGME49_229260	1.139	0.5827
TGME49_243390	1.139	0.1276
TGME49_288210	1.139	0.0525
TGME49_288400	1.139	0.03742
TGME49_301340	1.139	0.3019
TGME49_318580	1.139	0.03161
TGME49_500202	1.139	0.01751
TGME49_500354	1.139	0.01623
TGME49_226340	1.138	0.05749
TGME49_230950	1.138	0.4516
TGME49_237020	1.138	0.2557
TGME49_248110	1.138	0.06894
TGME49_267390	1.138	0.1424
TGME49_273990	1.138	0.02912
TGME49_306640	1.138	0.226
TGME49_237260	1.137	0.04402
TGME49_261470	1.137	0.1357
TGME49_263300	1.137	0.07878
TGME49_288680	1.137	0.03104
TGME49_289360	1.137	0.1166
TGME49_293570	1.137	0.09038
TGME49_329000	1.137	0.2512
TGME49_200010	1.136	0.2469
TGME49_202840	1.136	0.04266
TGME49_230100	1.136	0.1139
TGME49_255470	1.136	0.3425
TGME49_267440	1.136	0.1768
TGME49_277240	1.136	0.2331
TGME49_289010	1.136	0.01116
TGME49_308930	1.136	0.4114
TGME49_312590	1.136	0.4899
TGME49_313970	1.136	0.06513
TGME49_222380	1.135	0.005952
TGME49_225290	1.135	0.09036
TGME49_237240	1.135	0.451
TGME49_249970	1.135	0.0004408
TGME49_252430	1.135	0.02162
TGME49_263840	1.135	0.02928
TGME49_309265	1.135	0.09329
TGME49_313140	1.135	0.055
TGME49_215560	1.134	0.01643
TGME49_228300	1.134	0.06272
TGME49_240950	1.134	0.1319
TGME49_257560	1.134	0.04798
TGME49_278470	1.134	0.1369
TGME49_282040	1.134	0.201
TGME49_286260	1.134	0.06633
TGME49_293040	1.134	0.2273
TGME49_309950	1.134	0.0232
TGME49_202440	1.133	0.1883
TGME49_236510	1.133	0.3963
TGME49_242780	1.133	0.01525
TGME49_262660	1.133	0.3186
TGME49_264870	1.133	0.08409
TGME49_213810	1.132	0.3613
TGME49_225720	1.132	0.1943
TGME49_227910	1.132	0.1079
TGME49_239320	1.132	0.09778
TGME49_239440	1.132	0.5775
TGME49_242330	1.132	0.008765
TGME49_246910	1.132	0.0876
TGME49_255880	1.132	0.244
TGME49_263670	1.132	0.5191
TGME49_276910	1.132	0.3977
TGME49_294350	1.132	0.02683
TGME49_202572	1.131	0.005191
TGME49_216180	1.131	0.2364
TGME49_219690	1.131	0.0995
TGME49_293710	1.131	0.4537
TGME49_310530	1.131	0.7116
TGME49_207940	1.13	0.2576
TGME49_215100	1.13	0.4279
TGME49_234390	1.13	0.01488
TGME49_242270	1.13	0.03961
TGME49_252870	1.13	0.4343
TGME49_265230	1.13	0.07685
TGME49_212090	1.129	0.06794
TGME49_217470	1.129	0.2745
TGME49_224700	1.129	0.1816
TGME49_234560	1.129	0.06744
TGME49_239690	1.129	0.1411
TGME49_240870	1.129	0.0005467
TGME49_255250	1.129	0.2243
TGME49_273770	1.129	0.405
TGME49_221630	1.128	0.122
TGME49_226060	1.128	0.1065
TGME49_243290	1.128	0.01208
TGME49_259560	1.128	0.1421
TGME49_266460	1.128	0.2283
TGME49_310790	1.128	0.01423
TGME49_203510	1.127	0.1201
TGME49_214180	1.127	0.1363
TGME49_225840	1.127	0.05997
TGME49_226080	1.127	0.01561
TGME49_250870	1.127	0.02921
TGME49_272720	1.127	0.0955
TGME49_297470	1.127	0.0951
TGME49_311160	1.127	0.07982
TGME49_206540	1.126	0.1849
TGME49_217780	1.126	0.3311
TGME49_219770	1.126	0.05606
TGME49_229360	1.126	0.07603
TGME49_232620	1.126	0.5249
TGME49_233735	1.126	0.07088
TGME49_238070	1.126	0.009099
TGME49_244260	1.126	0.07236
TGME49_252500	1.126	0.01952
TGME49_254440	1.126	0.2025
TGME49_255180	1.126	0.09094
TGME49_263110	1.126	0.1265
TGME49_278670	1.126	0.2047
TGME49_305310	1.126	0.1871
TGME49_314280	1.126	0.4598
TGME49_320670	1.126	0.09321
TGME49_201830	1.125	0.5743
TGME49_218790	1.125	0.1001
TGME49_240210	1.125	0.522
TGME49_248630	1.125	0.05499
TGME49_257740	1.125	0.03671
TGME49_260570	1.125	0.2975
TGME49_308070	1.125	0.691
TGME49_236880	1.124	0.6178
TGME49_255715	1.124	0.2798
TGME49_290650	1.124	0.008195
TGME49_297170	1.124	0.2985
TGME49_316650	1.124	0.06291
TGME49_250040	1.123	0.1471
TGME49_258850	1.123	0.235
TGME49_272900	1.123	0.7422
TGME49_305860	1.123	0.05329
TGME49_309752	1.123	0.04736
TGME49_311480	1.123	0.02799
TGME49_214830	1.122	0.1205
TGME49_279330	1.122	0.05554
TGME49_309010	1.122	0.1106
TGME49_216270	1.121	0.6297
TGME49_219150	1.121	0.06316
TGME49_236580	1.121	0.1113
TGME49_239250	1.121	0.05442
TGME49_266850	1.121	0.2301
TGME49_281640	1.121	0.1202
TGME49_286490	1.121	0.623
TGME49_201710	1.12	0.04732
TGME49_208310	1.12	0.1247
TGME49_211710	1.12	0.05027
TGME49_277740	1.12	0.5769
TGME49_284660	1.12	0.7025
TGME49_311230	1.12	0.06437
TGME49_227060	1.119	0.02787
TGME49_251640	1.119	0.5684
TGME49_255895	1.119	0.182
TGME49_318675	1.119	0.5486
TGME49_203880	1.118	0.2204
TGME49_220200	1.118	0.421
TGME49_232540	1.118	0.1078
TGME49_247250	1.118	0.1427
TGME49_263450	1.118	0.1143
TGME49_305560	1.118	0.1069
TGME49_306320	1.118	0.06894
TGME49_309220	1.118	0.2851
TGME49_311810	1.118	0.2584
TGME49_314750	1.118	0.005021
TGME49_202490	1.117	0.2537
TGME49_207620	1.117	0.02016
TGME49_209080	1.117	0.2517
TGME49_231130	1.117	0.1125
TGME49_258710	1.117	0.3209
TGME49_216480	1.116	0.1642
TGME49_230050	1.116	0.1727
TGME49_267020	1.116	0.5584
TGME49_275770	1.116	0.2418
TGME49_202740	1.115	0.4267
TGME49_227610	1.115	0.003655
TGME49_233850	1.115	0.2781
TGME49_268960	1.115	0.5943
TGME49_218280	1.114	0.09076
TGME49_250680	1.114	0.1256
TGME49_267160	1.114	0.09147
TGME49_271300	1.114	0.097
TGME49_294550	1.114	0.05978
TGME49_305840	1.114	0.4021
TGME49_230700	1.113	0.1411
TGME49_233110	1.113	0.0251
TGME49_278870	1.113	0.01466
TGME49_294770	1.113	0.01136
TGME49_318610	1.113	0.7608
TGME49_220500	1.112	0.07634
[truncated: 3,429 more rows]
